# Supplementary material for: Comparing Executive Functions in Children and Adolescents with Autism and ADHD—A Systematic Review and Meta-Analysis
Source: Children (Basel). 2024 Apr 15;11(4):473. doi: 10.3390/children11040473 (PMC11049008; doi:10.3390/children11040473)
Supplement: Supplementary file 1 [file children-11-00473-s001.zip]

Archive with 2 entries (2 files):
- children-2931659-supplementary data.xlsx
- children-2931659-supplementary.pdf
