# Supplementary material for: Comparing Executive Functions in Children and Adolescents with Autism and ADHD—A Systematic Review and Meta-Analysis
Source: Children (Basel). 2024 Apr 15;11(4):473. doi: 10.3390/children11040473 (PMC11049008; doi:10.3390/children11040473)
Supplement: Supplementary file 1 [file children-11-00473-s001.zip › children-2931659-supplementary data.xlsx]

## Sheet: DATI
Study ID	Authors_Cut	Country Publication	Year Publication	Type Publication	DoubleDiagn	ADHDn	ASDn	TDn	ADHDeASDn	ADHDnF	ASDnF	TDnF	ADHDeASDnF	M_eta_ADHD	DS_eta_ADHD	SE_eta_ADHD	M_eta_ASD	DS_eta_ASD	SE_eta_ASD	M_eta_TD	DS_eta_TD	SE_eta_TD	M_eta_ADHDeASD	DS_eta_ADHDeASD	SE_eta_ADHDeASD	M_IQ_ADHD	DS_IQ_ADHD	SE_IQ_ADHD	M_IQ_ASD	DS_IQ_ASD	SE_IQ_ASD	M_IQ_TD	DS_IQ_TD	SE_IQ_TD	M_IQ_ADHDeASD	DS_IQ_ADHDeASD	SE_IQ_ADHDeASD	EF_Component	Type_measure	Task	Verso_task	Contr	cohens_d_ADHDvsASD	cohens_d_ADHDvsTD	cohens_d_ASDvsTD	cohens_d_ADHDvsADHDeASD	cohens_d_ASDvsADHDeASD	M_ADHD;	M_ASD
1	Corbett	2	2009	0	0	18	18	18		6	1	6		9.4	1.98		9.44	1.96		9.56	1.81					105.17	12.82		94.17	17.79		112.22	14.84					4	0	1	1	1						11.27	5.8
1	Corbett	2	2009	0	0	18	18	18		6	1	6		9.4	1.98		9.44	1.96		9.56	1.81					105.17	12.82		94.17	17.79		112.22	14.84					4	0	1	1	2						11.27
1	Corbett	2	2009	0	0	18	18	18		6	1	6		9.4	1.98		9.44	1.96		9.56	1.81					105.17	12.82		94.17	17.79		112.22	14.84					4	0	1	1	3							5.8
1	Corbett	2	2009	0	0	18	18	18		6	1	6		9.4	1.98		9.44	1.96		9.56	1.81					105.17	12.82		94.17	17.79		112.22	14.84					2	0	2	0	1						45.94	63.18
1	Corbett	2	2009	0	0	18	18	18		6	1	6		9.4	1.98		9.44	1.96		9.56	1.81					105.17	12.82		94.17	17.79		112.22	14.84					2	0	2	0	2						45.94
1	Corbett	2	2009	0	0	18	18	18		6	1	6		9.4	1.98		9.44	1.96		9.56	1.81					105.17	12.82		94.17	17.79		112.22	14.84					2	0	2	0	3							63.18
1	Corbett	2	2009	0	0	18	18	18		6	1	6		9.4	1.98		9.44	1.96		9.56	1.81					105.17	12.82		94.17	17.79		112.22	14.84					2	0	2	0	1						35.28	38.59
1	Corbett	2	2009	0	0	18	18	18		6	1	6		9.4	1.98		9.44	1.96		9.56	1.81					105.17	12.82		94.17	17.79		112.22	14.84					2	0	2	0	2						35.28
1	Corbett	2	2009	0	0	18	18	18		6	1	6		9.4	1.98		9.44	1.96		9.56	1.81					105.17	12.82		94.17	17.79		112.22	14.84					2	0	2	0	3							38.59
1	Corbett	2	2009	0	0	18	18	18		6	1	6		9.4	1.98		9.44	1.96		9.56	1.81					105.17	12.82		94.17	17.79		112.22	14.84					3	0	3	1	1						12.75	7.22
1	Corbett	2	2009	0	0	18	18	18		6	1	6		9.4	1.98		9.44	1.96		9.56	1.81					105.17	12.82		94.17	17.79		112.22	14.84					3	0	3	1	2						12.75
1	Corbett	2	2009	0	0	18	18	18		6	1	6		9.4	1.98		9.44	1.96		9.56	1.81					105.17	12.82		94.17	17.79		112.22	14.84					3	0	3	1	3							7.22
1	Corbett	2	2009	0	0	18	18	18		6	1	6		9.4	1.98		9.44	1.96		9.56	1.81					105.17	12.82		94.17	17.79		112.22	14.84					3	0	4	0	1						25.25	23.44
1	Corbett	2	2009	0	0	18	18	18		6	1	6		9.4	1.98		9.44	1.96		9.56	1.81					105.17	12.82		94.17	17.79		112.22	14.84					3	0	4	0	2						25.25
1	Corbett	2	2009	0	0	18	18	18		6	1	6		9.4	1.98		9.44	1.96		9.56	1.81					105.17	12.82		94.17	17.79		112.22	14.84					3	0	4	0	3							23.44
1	Corbett	2	2009	0	0	18	18	18		6	1	6		9.4	1.98		9.44	1.96		9.56	1.81					105.17	12.82		94.17	17.79		112.22	14.84					3	0	5	1	1						86.58	74.56
1	Corbett	2	2009	0	0	18	18	18		6	1	6		9.4	1.98		9.44	1.96		9.56	1.81					105.17	12.82		94.17	17.79		112.22	14.84					3	0	5	1	2						86.58
1	Corbett	2	2009	0	0	18	18	18		6	1	6		9.4	1.98		9.44	1.96		9.56	1.81					105.17	12.82		94.17	17.79		112.22	14.84					3	0	5	1	3							74.56
1	Corbett	2	2009	0	0	18	18	18		6	1	6		9.4	1.98		9.44	1.96		9.56	1.81					105.17	12.82		94.17	17.79		112.22	14.84					5	0	6	1	1						6.28	5.06
1	Corbett	2	2009	0	0	18	18	18		6	1	6		9.4	1.98		9.44	1.96		9.56	1.81					105.17	12.82		94.17	17.79		112.22	14.84					5	0	6	1	2						6.28
1	Corbett	2	2009	0	0	18	18	18		6	1	6		9.4	1.98		9.44	1.96		9.56	1.81					105.17	12.82		94.17	17.79		112.22	14.84					5	0	6	1	3							5.06
1	Corbett	2	2009	0	0	18	18	18		6	1	6		9.4	1.98		9.44	1.96		9.56	1.81					105.17	12.82		94.17	17.79		112.22	14.84					5	0	6	0	1						1.11	0.67
1	Corbett	2	2009	0	0	18	18	18		6	1	6		9.4	1.98		9.44	1.96		9.56	1.81					105.17	12.82		94.17	17.79		112.22	14.84					5	0	6	0	2						1.11
1	Corbett	2	2009	0	0	18	18	18		6	1	6		9.4	1.98		9.44	1.96		9.56	1.81					105.17	12.82		94.17	17.79		112.22	14.84					5	0	6	0	3							0.67
2	Berenguer	5	2018	0	1	35	30	37	22	2	3	14	2	9.14	1.4		8.39	1.3		8.54	1.2		8.86	1.3		99.03	9.8		100.37	12.4		102.11	8.9		102.86	13		4	1	7	0	1						69.97	54.27
2	Berenguer	5	2018	0	1	35	30	37	22	2	3	14	2	9.14	1.4		8.39	1.3		8.54	1.2		8.86	1.3		99.03	9.8		100.37	12.4		102.11	8.9		102.86	13		4	1	7	0	2						69.97
2	Berenguer	5	2018	0	1	35	30	37	22	2	3	14	2	9.14	1.4		8.39	1.3		8.54	1.2		8.86	1.3		99.03	9.8		100.37	12.4		102.11	8.9		102.86	13		4	1	7	0	3							54.27
2	Berenguer	5	2018	0	1	35	30	37	22	2	3	14	2	9.14	1.4		8.39	1.3		8.54	1.2		8.86	1.3		99.03	9.8		100.37	12.4		102.11	8.9		102.86	13		4	1	7	0	4						69.97
2	Berenguer	5	2018	0	1	35	30	37	22	2	3	14	2	9.14	1.4		8.39	1.3		8.54	1.2		8.86	1.3		99.03	9.8		100.37	12.4		102.11	8.9		102.86	13		4	1	7	0	5							54.27
2	Berenguer	5	2018	0	1	35	30	37	22	2	3	14	2	9.14	1.4		8.39	1.3		8.54	1.2		8.86	1.3		99.03	9.8		100.37	12.4		102.11	8.9		102.86	13		3	1	7	0	1						67.43	64.37
2	Berenguer	5	2018	0	1	35	30	37	22	2	3	14	2	9.14	1.4		8.39	1.3		8.54	1.2		8.86	1.3		99.03	9.8		100.37	12.4		102.11	8.9		102.86	13		3	1	7	0	2						67.43
2	Berenguer	5	2018	0	1	35	30	37	22	2	3	14	2	9.14	1.4		8.39	1.3		8.54	1.2		8.86	1.3		99.03	9.8		100.37	12.4		102.11	8.9		102.86	13		3	1	7	0	3							64.37
2	Berenguer	5	2018	0	1	35	30	37	22	2	3	14	2	9.14	1.4		8.39	1.3		8.54	1.2		8.86	1.3		99.03	9.8		100.37	12.4		102.11	8.9		102.86	13		3	1	7	0	4						67.43
2	Berenguer	5	2018	0	1	35	30	37	22	2	3	14	2	9.14	1.4		8.39	1.3		8.54	1.2		8.86	1.3		99.03	9.8		100.37	12.4		102.11	8.9		102.86	13		3	1	7	0	5							64.37
2	Berenguer	5	2018	0	1	35	30	37	22	2	3	14	2	9.14	1.4		8.39	1.3		8.54	1.2		8.86	1.3		99.03	9.8		100.37	12.4		102.11	8.9		102.86	13		1	1	7	0	1						73.09	55.83
2	Berenguer	5	2018	0	1	35	30	37	22	2	3	14	2	9.14	1.4		8.39	1.3		8.54	1.2		8.86	1.3		99.03	9.8		100.37	12.4		102.11	8.9		102.86	13		1	1	7	0	2						73.09
2	Berenguer	5	2018	0	1	35	30	37	22	2	3	14	2	9.14	1.4		8.39	1.3		8.54	1.2		8.86	1.3		99.03	9.8		100.37	12.4		102.11	8.9		102.86	13		1	1	7	0	3							55.83
2	Berenguer	5	2018	0	1	35	30	37	22	2	3	14	2	9.14	1.4		8.39	1.3		8.54	1.2		8.86	1.3		99.03	9.8		100.37	12.4		102.11	8.9		102.86	13		1	1	7	0	4						73.09
2	Berenguer	5	2018	0	1	35	30	37	22	2	3	14	2	9.14	1.4		8.39	1.3		8.54	1.2		8.86	1.3		99.03	9.8		100.37	12.4		102.11	8.9		102.86	13		1	1	7	0	5							55.83
2	Berenguer	5	2018	0	1	35	30	37	22	2	3	14	2	9.14	1.4		8.39	1.3		8.54	1.2		8.86	1.3		99.03	9.8		100.37	12.4		102.11	8.9		102.86	13		5	1	7	0	1						71.09	56.33
2	Berenguer	5	2018	0	1	35	30	37	22	2	3	14	2	9.14	1.4		8.39	1.3		8.54	1.2		8.86	1.3		99.03	9.8		100.37	12.4		102.11	8.9		102.86	13		5	1	7	0	2						71.09
2	Berenguer	5	2018	0	1	35	30	37	22	2	3	14	2	9.14	1.4		8.39	1.3		8.54	1.2		8.86	1.3		99.03	9.8		100.37	12.4		102.11	8.9		102.86	13		5	1	7	0	3							56.33
2	Berenguer	5	2018	0	1	35	30	37	22	2	3	14	2	9.14	1.4		8.39	1.3		8.54	1.2		8.86	1.3		99.03	9.8		100.37	12.4		102.11	8.9		102.86	13		5	1	7	0	4						71.09
2	Berenguer	5	2018	0	1	35	30	37	22	2	3	14	2	9.14	1.4		8.39	1.3		8.54	1.2		8.86	1.3		99.03	9.8		100.37	12.4		102.11	8.9		102.86	13		5	1	7	0	5							56.33
3	Boxhoorn	8	2018	0	0	58	23	22		0	0	0		9.76	1.8		10.04	2.3		9.77	2.4					102.33	11.2		104.96	18.3		112	13					4	0	8	0	1						3.58	1.372
3	Boxhoorn	8	2018	0	0	58	23	22		0	0	0		9.76	1.8		10.04	2.3		9.77	2.4					102.33	11.2		104.96	18.3		112	13					4	0	8	0	2						3.58
3	Boxhoorn	8	2018	0	0	58	23	22		0	0	0		9.76	1.8		10.04	2.3		9.77	2.4					102.33	11.2		104.96	18.3		112	13					4	0	8	0	3							1.372
3	Boxhoorn	8	2018	0	0	58	23	22		0	0	0		9.76	1.8		10.04	2.3		9.77	2.4					102.33	11.2		104.96	18.3		112	13					4	0	8	0	1						590.13	687.09
3	Boxhoorn	8	2018	0	0	58	23	22		0	0	0		9.76	1.8		10.04	2.3		9.77	2.4					102.33	11.2		104.96	18.3		112	13					4	0	8	0	2						590.13
3	Boxhoorn	8	2018	0	0	58	23	22		0	0	0		9.76	1.8		10.04	2.3		9.77	2.4					102.33	11.2		104.96	18.3		112	13					4	0	8	0	3							687.09
3	Boxhoorn	8	2018	0	0	58	23	22		0	0	0		9.76	1.8		10.04	2.3		9.77	2.4					102.33	11.2		104.96	18.3		112	13					4	0	8	0	1						7.86	5.65
3	Boxhoorn	8	2018	0	0	58	23	22		0	0	0		9.76	1.8		10.04	2.3		9.77	2.4					102.33	11.2		104.96	18.3		112	13					4	0	8	0	2						7.86
3	Boxhoorn	8	2018	0	0	58	23	22		0	0	0		9.76	1.8		10.04	2.3		9.77	2.4					102.33	11.2		104.96	18.3		112	13					4	0	8	0	3							5.65
4	Gaizhi-Li	6	2017	0	0	58	32	39		0	0	0		10.38	2.29		10.31	3.34		10.72	2.21					99.26	11.79		94.44	20.53		111.38	11.29					6	0	9	1	1						11.17	12.31
4	Gaizhi-Li	6	2017	0	0	58	32	39		0	0	0		10.38	2.29		10.31	3.34		10.72	2.21					99.26	11.79		94.44	20.53		111.38	11.29					6	0	9	1	2						11.17
4	Gaizhi-Li	6	2017	0	0	58	32	39		0	0	0		10.38	2.29		10.31	3.34		10.72	2.21					99.26	11.79		94.44	20.53		111.38	11.29					6	0	9	1	3							12.31
4	Gaizhi-Li	6	2017	0	0	58	32	39		0	0	0		10.38	2.29		10.31	3.34		10.72	2.21					99.26	11.79		94.44	20.53		111.38	11.29					6	0	10	1	1						10.41	9.56
4	Gaizhi-Li	6	2017	0	0	58	32	39		0	0	0		10.38	2.29		10.31	3.34		10.72	2.21					99.26	11.79		94.44	20.53		111.38	11.29					6	0	10	1	2						10.41
4	Gaizhi-Li	6	2017	0	0	58	32	39		0	0	0		10.38	2.29		10.31	3.34		10.72	2.21					99.26	11.79		94.44	20.53		111.38	11.29					6	0	10	1	3							9.56
4	Gaizhi-Li	6	2017	0	0	58	32	39		0	0	0		10.38	2.29		10.31	3.34		10.72	2.21					99.26	11.79		94.44	20.53		111.38	11.29					1	0	11	1	1						90.5	93.28
4	Gaizhi-Li	6	2017	0	0	58	32	39		0	0	0		10.38	2.29		10.31	3.34		10.72	2.21					99.26	11.79		94.44	20.53		111.38	11.29					1	0	11	1	2						90.5
4	Gaizhi-Li	6	2017	0	0	58	32	39		0	0	0		10.38	2.29		10.31	3.34		10.72	2.21					99.26	11.79		94.44	20.53		111.38	11.29					1	0	11	1	3							93.28
5	Geurts	4	2004	0	0	54	41	41		0	0	0		9.3	2		9.4	1.8		9.1	1.7					99.5	11.5		98.3	18.4		111.5	18					4	0	8	0	1						320.6	317
5	Geurts	4	2004	0	0	54	41	41		0	0	0		9.3	2		9.4	1.8		9.1	1.7					99.5	11.5		98.3	18.4		111.5	18					4	0	8	0	2						320.6
5	Geurts	4	2004	0	0	54	41	41		0	0	0		9.3	2		9.4	1.8		9.1	1.7					99.5	11.5		98.3	18.4		111.5	18					4	0	8	0	3							317
5	Geurts	4	2004	0	0	54	41	41		0	0	0		9.3	2		9.4	1.8		9.1	1.7					99.5	11.5		98.3	18.4		111.5	18					4	0	12	1	1						92.5	58.4
5	Geurts	4	2004	0	0	54	41	41		0	0	0		9.3	2		9.4	1.8		9.1	1.7					99.5	11.5		98.3	18.4		111.5	18					4	0	12	1	2						92.5
5	Geurts	4	2004	0	0	54	41	41		0	0	0		9.3	2		9.4	1.8		9.1	1.7					99.5	11.5		98.3	18.4		111.5	18					4	0	12	1	3							58.4
5	Geurts	4	2004	0	0	54	41	41		0	0	0		9.3	2		9.4	1.8		9.1	1.7					99.5	11.5		98.3	18.4		111.5	18					4	0	13	0	1						3.9	5.4
5	Geurts	4	2004	0	0	54	41	41		0	0	0		9.3	2		9.4	1.8		9.1	1.7					99.5	11.5		98.3	18.4		111.5	18					4	0	13	0	2						3.9
5	Geurts	4	2004	0	0	54	41	41		0	0	0		9.3	2		9.4	1.8		9.1	1.7					99.5	11.5		98.3	18.4		111.5	18					4	0	13	0	3							5.4
5	Geurts	4	2004	0	0	54	41	41		0	0	0		9.3	2		9.4	1.8		9.1	1.7					99.5	11.5		98.3	18.4		111.5	18					2	0	14	0	1						1.4	1.8
5	Geurts	4	2004	0	0	54	41	41		0	0	0		9.3	2		9.4	1.8		9.1	1.7					99.5	11.5		98.3	18.4		111.5	18					2	0	14	0	2						1.4
5	Geurts	4	2004	0	0	54	41	41		0	0	0		9.3	2		9.4	1.8		9.1	1.7					99.5	11.5		98.3	18.4		111.5	18					2	0	14	0	3							1.8
5	Geurts	4	2004	0	0	54	41	41		0	0	0		9.3	2		9.4	1.8		9.1	1.7					99.5	11.5		98.3	18.4		111.5	18					5	0	6	1	1						-1.7	-1.7
5	Geurts	4	2004	0	0	54	41	41		0	0	0		9.3	2		9.4	1.8		9.1	1.7					99.5	11.5		98.3	18.4		111.5	18					5	0	6	1	2						-1.7
5	Geurts	4	2004	0	0	54	41	41		0	0	0		9.3	2		9.4	1.8		9.1	1.7					99.5	11.5		98.3	18.4		111.5	18					5	0	6	1	3							-1.7
5	Geurts	4	2004	0	0	54	41	41		0	0	0		9.3	2		9.4	1.8		9.1	1.7					99.5	11.5		98.3	18.4		111.5	18					5	0	6	0	1						3.1	5
5	Geurts	4	2004	0	0	54	41	41		0	0	0		9.3	2		9.4	1.8		9.1	1.7					99.5	11.5		98.3	18.4		111.5	18					5	0	6	0	2						3.1
5	Geurts	4	2004	0	0	54	41	41		0	0	0		9.3	2		9.4	1.8		9.1	1.7					99.5	11.5		98.3	18.4		111.5	18					5	0	6	0	3							5
5	Geurts	4	2004	0	0	54	41	41		0	0	0		9.3	2		9.4	1.8		9.1	1.7					99.5	11.5		98.3	18.4		111.5	18					3	0	15	0	1						16.2	22.4
5	Geurts	4	2004	0	0	54	41	41		0	0	0		9.3	2		9.4	1.8		9.1	1.7					99.5	11.5		98.3	18.4		111.5	18					3	0	15	0	2						16.2
5	Geurts	4	2004	0	0	54	41	41		0	0	0		9.3	2		9.4	1.8		9.1	1.7					99.5	11.5		98.3	18.4		111.5	18					3	0	15	0	3							22.4
6	Goldberg	2	2005	0	0	21	17	32		2	4	11		9.8	1.3		10.3	1.8		10.4	1.5					113.8	10.3		96.5	15.9		112.6	12.1					4	0	1	0	1						51	49.6
6	Goldberg	2	2005	0	0	21	17	32		2	4	11		9.8	1.3		10.3	1.8		10.4	1.5					113.8	10.3		96.5	15.9		112.6	12.1					4	0	1	0	2						51
6	Goldberg	2	2005	0	0	21	17	32		2	4	11		9.8	1.3		10.3	1.8		10.4	1.5					113.8	10.3		96.5	15.9		112.6	12.1					4	0	1	0	3							49.6
6	Goldberg	2	2005	0	0	21	17	32		2	4	11		9.8	1.3		10.3	1.8		10.4	1.5					113.8	10.3		96.5	15.9		112.6	12.1					5	0	6	1	1						6.7	6.2
6	Goldberg	2	2005	0	0	21	17	32		2	4	11		9.8	1.3		10.3	1.8		10.4	1.5					113.8	10.3		96.5	15.9		112.6	12.1					5	0	6	1	2						6.7
6	Goldberg	2	2005	0	0	21	17	32		2	4	11		9.8	1.3		10.3	1.8		10.4	1.5					113.8	10.3		96.5	15.9		112.6	12.1					5	0	6	1	3							6.2
6	Goldberg	2	2005	0	0	21	17	32		2	4	11		9.8	1.3		10.3	1.8		10.4	1.5					113.8	10.3		96.5	15.9		112.6	12.1					3	0	4	1	1						8.7	8.5
6	Goldberg	2	2005	0	0	21	17	32		2	4	11		9.8	1.3		10.3	1.8		10.4	1.5					113.8	10.3		96.5	15.9		112.6	12.1					3	0	4	1	2						8.7
6	Goldberg	2	2005	0	0	21	17	32		2	4	11		9.8	1.3		10.3	1.8		10.4	1.5					113.8	10.3		96.5	15.9		112.6	12.1					3	0	4	1	3							8.5
6	Goldberg	2	2005	0	0	21	17	32		2	4	11		9.8	1.3		10.3	1.8		10.4	1.5					113.8	10.3		96.5	15.9		112.6	12.1					3	0	4	0	1						0.5	1.3
6	Goldberg	2	2005	0	0	21	17	32		2	4	11		9.8	1.3		10.3	1.8		10.4	1.5					113.8	10.3		96.5	15.9		112.6	12.1					3	0	4	0	2						0.5
6	Goldberg	2	2005	0	0	21	17	32		2	4	11		9.8	1.3		10.3	1.8		10.4	1.5					113.8	10.3		96.5	15.9		112.6	12.1					3	0	4	0	3							1.3
6	Goldberg	2	2005	0	0	21	17	32		2	4	11		9.8	1.3		10.3	1.8		10.4	1.5					113.8	10.3		96.5	15.9		112.6	12.1					3	0	4	0	1						12.3	10.5
6	Goldberg	2	2005	0	0	21	17	32		2	4	11		9.8	1.3		10.3	1.8		10.4	1.5					113.8	10.3		96.5	15.9		112.6	12.1					3	0	4	0	2						12.3
6	Goldberg	2	2005	0	0	21	17	32		2	4	11		9.8	1.3		10.3	1.8		10.4	1.5					113.8	10.3		96.5	15.9		112.6	12.1					3	0	4	0	3							10.5
6	Goldberg	2	2005	0	0	21	17	32		2	4	11		9.8	1.3		10.3	1.8		10.4	1.5					113.8	10.3		96.5	15.9		112.6	12.1					2	0	2	0	1						46.2	54.4
6	Goldberg	2	2005	0	0	21	17	32		2	4	11		9.8	1.3		10.3	1.8		10.4	1.5					113.8	10.3		96.5	15.9		112.6	12.1					2	0	2	0	2						46.2
6	Goldberg	2	2005	0	0	21	17	32		2	4	11		9.8	1.3		10.3	1.8		10.4	1.5					113.8	10.3		96.5	15.9		112.6	12.1					2	0	2	0	3							54.4
6	Goldberg	2	2005	0	0	21	17	32		2	4	11		9.8	1.3		10.3	1.8		10.4	1.5					113.8	10.3		96.5	15.9		112.6	12.1					2	0	2	0	1						36.2	37.4
6	Goldberg	2	2005	0	0	21	17	32		2	4	11		9.8	1.3		10.3	1.8		10.4	1.5					113.8	10.3		96.5	15.9		112.6	12.1					2	0	2	0	2						36.2
6	Goldberg	2	2005	0	0	21	17	32		2	4	11		9.8	1.3		10.3	1.8		10.4	1.5					113.8	10.3		96.5	15.9		112.6	12.1					2	0	2	0	3							37.4
7	Hovik	9	2017	0	0	33	34	50		13	6	18		11.6	2.1		11.9	2.3		11.6	2					96.8	13.8		98.2	18.6		103.8	12.9					4	1	7	0	1						67	59
7	Hovik	9	2017	0	0	33	34	50		13	6	18		11.6	2.1		11.9	2.3		11.6	2					96.8	13.8		98.2	18.6		103.8	12.9					4	1	7	0	2						67
7	Hovik	9	2017	0	0	33	34	50		13	6	18		11.6	2.1		11.9	2.3		11.6	2					96.8	13.8		98.2	18.6		103.8	12.9					4	1	7	0	3							59
7	Hovik	9	2017	0	0	33	34	50		13	6	18		11.6	2.1		11.9	2.3		11.6	2					96.8	13.8		98.2	18.6		103.8	12.9					3	1	7	0	1						59	68
7	Hovik	9	2017	0	0	33	34	50		13	6	18		11.6	2.1		11.9	2.3		11.6	2					96.8	13.8		98.2	18.6		103.8	12.9					3	1	7	0	2						59
7	Hovik	9	2017	0	0	33	34	50		13	6	18		11.6	2.1		11.9	2.3		11.6	2					96.8	13.8		98.2	18.6		103.8	12.9					3	1	7	0	3							68
7	Hovik	9	2017	0	0	33	34	50		13	6	18		11.6	2.1		11.9	2.3		11.6	2					96.8	13.8		98.2	18.6		103.8	12.9					1	1	7	0	1						70	65
7	Hovik	9	2017	0	0	33	34	50		13	6	18		11.6	2.1		11.9	2.3		11.6	2					96.8	13.8		98.2	18.6		103.8	12.9					1	1	7	0	2						70
7	Hovik	9	2017	0	0	33	34	50		13	6	18		11.6	2.1		11.9	2.3		11.6	2					96.8	13.8		98.2	18.6		103.8	12.9					1	1	7	0	3							65
7	Hovik	9	2017	0	0	33	34	50		13	6	18		11.6	2.1		11.9	2.3		11.6	2					96.8	13.8		98.2	18.6		103.8	12.9					5	1	7	0	1						66	62
7	Hovik	9	2017	0	0	33	34	50		13	6	18		11.6	2.1		11.9	2.3		11.6	2					96.8	13.8		98.2	18.6		103.8	12.9					5	1	7	0	2						66
7	Hovik	9	2017	0	0	33	34	50		13	6	18		11.6	2.1		11.9	2.3		11.6	2					96.8	13.8		98.2	18.6		103.8	12.9					5	1	7	0	3							62
8	Gomarus	10	2008	0	1	15	15	15	15	4	2	4	5	9.82	1.09		10.25	1.11		10.15	1.41		10.13	1.33		103.5	10.2		108.6	17.5		107.1	15.6		101.9	14		2	0	16	0	1						1246	1302
8	Gomarus	10	2008	0	1	15	15	15	15	4	2	4	5	9.82	1.09		10.25	1.11		10.15	1.41		10.13	1.33		103.5	10.2		108.6	17.5		107.1	15.6		101.9	14		2	0	16	0	2						1246
8	Gomarus	10	2008	0	1	15	15	15	15	4	2	4	5	9.82	1.09		10.25	1.11		10.15	1.41		10.13	1.33		103.5	10.2		108.6	17.5		107.1	15.6		101.9	14		2	0	16	0	3							1302
8	Gomarus	10	2008	0	1	15	15	15	15	4	2	4	5	9.82	1.09		10.25	1.11		10.15	1.41		10.13	1.33		103.5	10.2		108.6	17.5		107.1	15.6		101.9	14		2	0	16	0	4						1246
8	Gomarus	10	2008	0	1	15	15	15	15	4	2	4	5	9.82	1.09		10.25	1.11		10.15	1.41		10.13	1.33		103.5	10.2		108.6	17.5		107.1	15.6		101.9	14		2	0	16	0	5							1302
9	Hutchison	2	2016	0	0	21	33	28		8	1	9		11	2.3		11.64	2.8		10.43	3.22					107.1	14.8		112.2	14.4								3	0	15	1	1						1.8	1.45
9	Hutchison	2	2016	0	0	21	33	28		8	1	9		11	2.3		11.64	2.8		10.43	3.22					107.1	14.8		112.2	14.4								3	0	15	1	2						1.8
9	Hutchison	2	2016	0	0	21	33	28		8	1	9		11	2.3		11.64	2.8		10.43	3.22					107.1	14.8		112.2	14.4								3	0	15	1	3							1.45
9	Hutchison	2	2016	0	0	21	33	28		8	1	9		11	2.3		11.64	2.8		10.43	3.22					107.1	14.8		112.2	14.4								3	0	15	0	1						14.7	16.79
9	Hutchison	2	2016	0	0	21	33	28		8	1	9		11	2.3		11.64	2.8		10.43	3.22					107.1	14.8		112.2	14.4								3	0	15	0	2						14.7
9	Hutchison	2	2016	0	0	21	33	28		8	1	9		11	2.3		11.64	2.8		10.43	3.22					107.1	14.8		112.2	14.4								3	0	15	0	3							16.79
10	Hwang-Gu	6	2019	0	1	98	124	249	97	16	14	41	17	10.94	2.34		11.49	2.58		11.53	2.56		11.83	2.6		102.87	13.18		108.78	14.15		113.11	10.47		104.01	13.54		4	0	17	0	1						14.28	8.94
10	Hwang-Gu	6	2019	0	1	98	124	249	97	16	14	41	17	10.94	2.34		11.49	2.58		11.53	2.56		11.83	2.6		102.87	13.18		108.78	14.15		113.11	10.47		104.01	13.54		4	0	17	0	2						14.28
10	Hwang-Gu	6	2019	0	1	98	124	249	97	16	14	41	17	10.94	2.34		11.49	2.58		11.53	2.56		11.83	2.6		102.87	13.18		108.78	14.15		113.11	10.47		104.01	13.54		4	0	17	0	3							8.94
10	Hwang-Gu	6	2019	0	1	98	124	249	97	16	14	41	17	10.94	2.34		11.49	2.58		11.53	2.56		11.83	2.6		102.87	13.18		108.78	14.15		113.11	10.47		104.01	13.54		4	0	17	0	4						14.28
10	Hwang-Gu	6	2019	0	1	98	124	249	97	16	14	41	17	10.94	2.34		11.49	2.58		11.53	2.56		11.83	2.6		102.87	13.18		108.78	14.15		113.11	10.47		104.01	13.54		4	0	17	0	5							8.94
10	Hwang-Gu	6	2019	0	1	98	124	249	97	16	14	41	17	10.94	2.34		11.49	2.58		11.53	2.56		11.83	2.6		102.87	13.18		108.78	14.15		113.11	10.47		104.01	13.54		4	0	17	0	1						23.07	23.22
10	Hwang-Gu	6	2019	0	1	98	124	249	97	16	14	41	17	10.94	2.34		11.49	2.58		11.53	2.56		11.83	2.6		102.87	13.18		108.78	14.15		113.11	10.47		104.01	13.54		4	0	17	0	2						23.07
10	Hwang-Gu	6	2019	0	1	98	124	249	97	16	14	41	17	10.94	2.34		11.49	2.58		11.53	2.56		11.83	2.6		102.87	13.18		108.78	14.15		113.11	10.47		104.01	13.54		4	0	17	0	3							23.22
10	Hwang-Gu	6	2019	0	1	98	124	249	97	16	14	41	17	10.94	2.34		11.49	2.58		11.53	2.56		11.83	2.6		102.87	13.18		108.78	14.15		113.11	10.47		104.01	13.54		4	0	17	0	4						23.07
10	Hwang-Gu	6	2019	0	1	98	124	249	97	16	14	41	17	10.94	2.34		11.49	2.58		11.53	2.56		11.83	2.6		102.87	13.18		108.78	14.15		113.11	10.47		104.01	13.54		4	0	17	0	5							23.22
10	Hwang-Gu	6	2019	0	1	98	124	249	97	16	14	41	17	10.94	2.34		11.49	2.58		11.53	2.56		11.83	2.6		102.87	13.18		108.78	14.15		113.11	10.47		104.01	13.54		4	0	17	0	1						412.67	376.74
10	Hwang-Gu	6	2019	0	1	98	124	249	97	16	14	41	17	10.94	2.34		11.49	2.58		11.53	2.56		11.83	2.6		102.87	13.18		108.78	14.15		113.11	10.47		104.01	13.54		4	0	17	0	2						412.67
10	Hwang-Gu	6	2019	0	1	98	124	249	97	16	14	41	17	10.94	2.34		11.49	2.58		11.53	2.56		11.83	2.6		102.87	13.18		108.78	14.15		113.11	10.47		104.01	13.54		4	0	17	0	3							376.74
10	Hwang-Gu	6	2019	0	1	98	124	249	97	16	14	41	17	10.94	2.34		11.49	2.58		11.53	2.56		11.83	2.6		102.87	13.18		108.78	14.15		113.11	10.47		104.01	13.54		4	0	17	0	4						412.67
10	Hwang-Gu	6	2019	0	1	98	124	249	97	16	14	41	17	10.94	2.34		11.49	2.58		11.53	2.56		11.83	2.6		102.87	13.18		108.78	14.15		113.11	10.47		104.01	13.54		4	0	17	0	5							376.74
11	Johnson	4	2007	0	0	23	21	18		3	1	3		10.5	2.4		12.2	2.4		11.1	1.9					98.7	14.6		97.3	12.3		107.7	11.6					4	0	8	0	1						9.2	5.3
11	Johnson	4	2007	0	0	23	21	18		3	1	3		10.5	2.4		12.2	2.4		11.1	1.9					98.7	14.6		97.3	12.3		107.7	11.6					4	0	8	0	2						9.2
11	Johnson	4	2007	0	0	23	21	18		3	1	3		10.5	2.4		12.2	2.4		11.1	1.9					98.7	14.6		97.3	12.3		107.7	11.6					4	0	8	0	3							5.3
11	Johnson	4	2007	0	0	23	21	18		3	1	3		10.5	2.4		12.2	2.4		11.1	1.9					98.7	14.6		97.3	12.3		107.7	11.6					4	0	8	0	1						16.8	16.3
11	Johnson	4	2007	0	0	23	21	18		3	1	3		10.5	2.4		12.2	2.4		11.1	1.9					98.7	14.6		97.3	12.3		107.7	11.6					4	0	8	0	2						16.8
11	Johnson	4	2007	0	0	23	21	18		3	1	3		10.5	2.4		12.2	2.4		11.1	1.9					98.7	14.6		97.3	12.3		107.7	11.6					4	0	8	0	3							16.3
11	Johnson	4	2007	0	0	23	21	18		3	1	3		10.5	2.4		12.2	2.4		11.1	1.9					98.7	14.6		97.3	12.3		107.7	11.6					4	0	8	0	1						16	4.8
11	Johnson	4	2007	0	0	23	21	18		3	1	3		10.5	2.4		12.2	2.4		11.1	1.9					98.7	14.6		97.3	12.3		107.7	11.6					4	0	8	0	2						16
11	Johnson	4	2007	0	0	23	21	18		3	1	3		10.5	2.4		12.2	2.4		11.1	1.9					98.7	14.6		97.3	12.3		107.7	11.6					4	0	8	0	3							4.8
12	Mahone	2	2006	0	0	52	24	60		12	1	26		9.3	1.2		10	1.6		9.8	1.4					109.7	12.6		99.1	16.3		118.2	10.5					4	0	18	1	1						39.9	42.2
12	Mahone	2	2006	0	0	52	24	60		12	1	26		9.3	1.2		10	1.6		9.8	1.4					109.7	12.6		99.1	16.3		118.2	10.5					4	0	18	1	2						39.9
12	Mahone	2	2006	0	0	52	24	60		12	1	26		9.3	1.2		10	1.6		9.8	1.4					109.7	12.6		99.1	16.3		118.2	10.5					4	0	18	1	3							42.2
12	Mahone	2	2006	0	0	52	24	60		12	1	26		9.3	1.2		10	1.6		9.8	1.4					109.7	12.6		99.1	16.3		118.2	10.5					4	0	18	1	1						37.8	42.2
12	Mahone	2	2006	0	0	52	24	60		12	1	26		9.3	1.2		10	1.6		9.8	1.4					109.7	12.6		99.1	16.3		118.2	10.5					4	0	18	1	2						37.8
12	Mahone	2	2006	0	0	52	24	60		12	1	26		9.3	1.2		10	1.6		9.8	1.4					109.7	12.6		99.1	16.3		118.2	10.5					4	0	18	1	3							42.2
12	Mahone	2	2006	0	0	52	24	60		12	1	26		9.3	1.2		10	1.6		9.8	1.4					109.7	12.6		99.1	16.3		118.2	10.5					4	0	18	1	1						23.8	21.3
12	Mahone	2	2006	0	0	52	24	60		12	1	26		9.3	1.2		10	1.6		9.8	1.4					109.7	12.6		99.1	16.3		118.2	10.5					4	0	18	1	2						23.8
12	Mahone	2	2006	0	0	52	24	60		12	1	26		9.3	1.2		10	1.6		9.8	1.4					109.7	12.6		99.1	16.3		118.2	10.5					4	0	18	1	3							21.3
13	Matsuura	11	2014	0	0	15	11	19		2	0	7		10.8	1.8		12	2.2		11.4	1.6					103.8	14.9		105.6	14.3		111.8	13.4					2	0	2	1	1						-0.024	-0.027
13	Matsuura	11	2014	0	0	15	11	19		2	0	7		10.8	1.8		12	2.2		11.4	1.6					103.8	14.9		105.6	14.3		111.8	13.4					2	0	2	1	2						-0.024
13	Matsuura	11	2014	0	0	15	11	19		2	0	7		10.8	1.8		12	2.2		11.4	1.6					103.8	14.9		105.6	14.3		111.8	13.4					2	0	2	1	3							-0.027
13	Matsuura	11	2014	0	0	15	11	19		2	0	7		10.8	1.8		12	2.2		11.4	1.6					103.8	14.9		105.6	14.3		111.8	13.4					2	0	2	1	1						-0.16	-0.29
13	Matsuura	11	2014	0	0	15	11	19		2	0	7		10.8	1.8		12	2.2		11.4	1.6					103.8	14.9		105.6	14.3		111.8	13.4					2	0	2	1	2						-0.16
13	Matsuura	11	2014	0	0	15	11	19		2	0	7		10.8	1.8		12	2.2		11.4	1.6					103.8	14.9		105.6	14.3		111.8	13.4					2	0	2	1	3							-0.29
13	Matsuura	11	2014	0	0	15	11	19		2	0	7		10.8	1.8		12	2.2		11.4	1.6					103.8	14.9		105.6	14.3		111.8	13.4					2	0	2	1	1						0.33	0.47
13	Matsuura	11	2014	0	0	15	11	19		2	0	7		10.8	1.8		12	2.2		11.4	1.6					103.8	14.9		105.6	14.3		111.8	13.4					2	0	2	1	2						0.33
13	Matsuura	11	2014	0	0	15	11	19		2	0	7		10.8	1.8		12	2.2		11.4	1.6					103.8	14.9		105.6	14.3		111.8	13.4					2	0	2	1	3							0.47
13	Matsuura	11	2014	0	0	15	11	19		2	0	7		10.8	1.8		12	2.2		11.4	1.6					103.8	14.9		105.6	14.3		111.8	13.4					6	0	9	1	1						11.1	12.2
13	Matsuura	11	2014	0	0	15	11	19		2	0	7		10.8	1.8		12	2.2		11.4	1.6					103.8	14.9		105.6	14.3		111.8	13.4					6	0	9	1	2						11.1
13	Matsuura	11	2014	0	0	15	11	19		2	0	7		10.8	1.8		12	2.2		11.4	1.6					103.8	14.9		105.6	14.3		111.8	13.4					6	0	9	1	3							12.2
13	Matsuura	11	2014	0	0	15	11	19		2	0	7		10.8	1.8		12	2.2		11.4	1.6					103.8	14.9		105.6	14.3		111.8	13.4					6	0	10	1	1						11.1	10.9
13	Matsuura	11	2014	0	0	15	11	19		2	0	7		10.8	1.8		12	2.2		11.4	1.6					103.8	14.9		105.6	14.3		111.8	13.4					6	0	10	1	2						11.1
13	Matsuura	11	2014	0	0	15	11	19		2	0	7		10.8	1.8		12	2.2		11.4	1.6					103.8	14.9		105.6	14.3		111.8	13.4					6	0	10	1	3							10.9
14	Nydén	12	1999	0	0	10	10	10		0	0	0		10	0.9		10.1	0.9		10	0.9					91.2	13.1		100.7	16.3								4	0	8	0	1						0.68	0.7
14	Nydén	12	1999	0	0	10	10	10		0	0	0		10	0.9		10.1	0.9		10	0.9					91.2	13.1		100.7	16.3								4	0	8	0	2						0.68
14	Nydén	12	1999	0	0	10	10	10		0	0	0		10	0.9		10.1	0.9		10	0.9					91.2	13.1		100.7	16.3								4	0	8	0	3							0.7
14	Nydén	12	1999	0	0	10	10	10		0	0	0		10	0.9		10.1	0.9		10	0.9					91.2	13.1		100.7	16.3								4	0	8	0	1						0.55	0.55
14	Nydén	12	1999	0	0	10	10	10		0	0	0		10	0.9		10.1	0.9		10	0.9					91.2	13.1		100.7	16.3								4	0	8	0	2						0.55
14	Nydén	12	1999	0	0	10	10	10		0	0	0		10	0.9		10.1	0.9		10	0.9					91.2	13.1		100.7	16.3								4	0	8	0	3							0.55
14	Nydén	12	1999	0	0	10	10	10		0	0	0		10	0.9		10.1	0.9		10	0.9					91.2	13.1		100.7	16.3								3	0	15	1	1						3.1	4.7
14	Nydén	12	1999	0	0	10	10	10		0	0	0		10	0.9		10.1	0.9		10	0.9					91.2	13.1		100.7	16.3								3	0	15	1	2						3.1
14	Nydén	12	1999	0	0	10	10	10		0	0	0		10	0.9		10.1	0.9		10	0.9					91.2	13.1		100.7	16.3								3	0	15	1	3							4.7
15	Ozonoff	2	1999	0	0	40	24	29						11.1	2		12.6	3.4		12.1	3					107.2	10.8		95.2	18.8		107.8	10.8					3	0	15	0	1						13.9	40.3
15	Ozonoff	2	1999	0	0	40	24	29						11.1	2		12.6	3.4		12.1	3					107.2	10.8		95.2	18.8		107.8	10.8					3	0	15	0	2						13.9
15	Ozonoff	2	1999	0	0	40	24	29						11.1	2		12.6	3.4		12.1	3					107.2	10.8		95.2	18.8		107.8	10.8					3	0	15	0	3							40.3
15	Ozonoff	2	1999	0	0	40	24	29						11.1	2		12.6	3.4		12.1	3					107.2	10.8		95.2	18.8		107.8	10.8					5	0	6	1	1						38	33
15	Ozonoff	2	1999	0	0	40	24	29						11.1	2		12.6	3.4		12.1	3					107.2	10.8		95.2	18.8		107.8	10.8					5	0	6	1	2						38
15	Ozonoff	2	1999	0	0	40	24	29						11.1	2		12.6	3.4		12.1	3					107.2	10.8		95.2	18.8		107.8	10.8					5	0	6	1	3							33
15	Ozonoff	2	1999	0	0	40	24	29						11.1	2		12.6	3.4		12.1	3					107.2	10.8		95.2	18.8		107.8	10.8					4	0	1	1	1						27.4	27.7
15	Ozonoff	2	1999	0	0	40	24	29						11.1	2		12.6	3.4		12.1	3					107.2	10.8		95.2	18.8		107.8	10.8					4	0	1	1	2						27.4
15	Ozonoff	2	1999	0	0	40	24	29						11.1	2		12.6	3.4		12.1	3					107.2	10.8		95.2	18.8		107.8	10.8					4	0	1	1	3							27.7
16	Karalunas	2	2018	0	0	509	97	301		150	13	155		9.72	1.59		11.34	2.49		9.48	1.59					108.27	13.88		99.53	16.37		115.28	12.75					2	0	2	1	1						-0.22	-0.2
16	Karalunas	2	2018	0	0	509	97	301		150	13	155		9.72	1.59		11.34	2.49		9.48	1.59					108.27	13.88		99.53	16.37		115.28	12.75					2	0	2	1	2						-0.22
16	Karalunas	2	2018	0	0	509	97	301		150	13	155		9.72	1.59		11.34	2.49		9.48	1.59					108.27	13.88		99.53	16.37		115.28	12.75					2	0	2	1	3							-0.2
16	Karalunas	2	2018	0	0	509	97	301		150	13	155		9.72	1.59		11.34	2.49		9.48	1.59					108.27	13.88		99.53	16.37		115.28	12.75					3	0	5	0	1						145.18	139.03
16	Karalunas	2	2018	0	0	509	97	301		150	13	155		9.72	1.59		11.34	2.49		9.48	1.59					108.27	13.88		99.53	16.37		115.28	12.75					3	0	5	0	2						145.18
16	Karalunas	2	2018	0	0	509	97	301		150	13	155		9.72	1.59		11.34	2.49		9.48	1.59					108.27	13.88		99.53	16.37		115.28	12.75					3	0	5	0	3							139.03
16	Karalunas	2	2018	0	0	509	97	301		150	13	155		9.72	1.59		11.34	2.49		9.48	1.59					108.27	13.88		99.53	16.37		115.28	12.75					4	0	1	0	1						99.49	91.04
16	Karalunas	2	2018	0	0	509	97	301		150	13	155		9.72	1.59		11.34	2.49		9.48	1.59					108.27	13.88		99.53	16.37		115.28	12.75					4	0	1	0	2						99.49
16	Karalunas	2	2018	0	0	509	97	301		150	13	155		9.72	1.59		11.34	2.49		9.48	1.59					108.27	13.88		99.53	16.37		115.28	12.75					4	0	1	0	3							91.04
16	Karalunas	2	2018	0	0	509	97	301		150	13	155		9.72	1.59		11.34	2.49		9.48	1.59					108.27	13.88		99.53	16.37		115.28	12.75					4	0	8	0	1						291.56	302.52
16	Karalunas	2	2018	0	0	509	97	301		150	13	155		9.72	1.59		11.34	2.49		9.48	1.59					108.27	13.88		99.53	16.37		115.28	12.75					4	0	8	0	2						291.56
16	Karalunas	2	2018	0	0	509	97	301		150	13	155		9.72	1.59		11.34	2.49		9.48	1.59					108.27	13.88		99.53	16.37		115.28	12.75					4	0	8	0	3							302.52
17	Pitzianti	3	2016	0	1	13	13	13	12	1	0	1	2	10.15	1.9		10.69	2.1		11.85	2.7		10.25	2		97.46	11.04		106	17.41		106.31	11.84		108.36	14.84		5	0	6	1	1						25.3	26.07
17	Pitzianti	3	2016	0	1	13	13	13	12	1	0	1	2	10.15	1.9		10.69	2.1		11.85	2.7		10.25	2		97.46	11.04		106	17.41		106.31	11.84		108.36	14.84		5	0	6	1	2						25.3
17	Pitzianti	3	2016	0	1	13	13	13	12	1	0	1	2	10.15	1.9		10.69	2.1		11.85	2.7		10.25	2		97.46	11.04		106	17.41		106.31	11.84		108.36	14.84		5	0	6	1	3							26.07
17	Pitzianti	3	2016	0	1	13	13	13	12	1	0	1	2	10.15	1.9		10.69	2.1		11.85	2.7		10.25	2		97.46	11.04		106	17.41		106.31	11.84		108.36	14.84		5	0	6	1	4						25.3
17	Pitzianti	3	2016	0	1	13	13	13	12	1	0	1	2	10.15	1.9		10.69	2.1		11.85	2.7		10.25	2		97.46	11.04		106	17.41		106.31	11.84		108.36	14.84		5	0	6	1	5							26.07
17	Pitzianti	3	2016	0	1	13	13	13	12	1	0	1	2	10.15	1.9		10.69	2.1		11.85	2.7		10.25	2		97.46	11.04		106	17.41		106.31	11.84		108.36	14.84		5	0	6	0	1						294.15	360
17	Pitzianti	3	2016	0	1	13	13	13	12	1	0	1	2	10.15	1.9		10.69	2.1		11.85	2.7		10.25	2		97.46	11.04		106	17.41		106.31	11.84		108.36	14.84		5	0	6	0	2						294.15
17	Pitzianti	3	2016	0	1	13	13	13	12	1	0	1	2	10.15	1.9		10.69	2.1		11.85	2.7		10.25	2		97.46	11.04		106	17.41		106.31	11.84		108.36	14.84		5	0	6	0	3							360
17	Pitzianti	3	2016	0	1	13	13	13	12	1	0	1	2	10.15	1.9		10.69	2.1		11.85	2.7		10.25	2		97.46	11.04		106	17.41		106.31	11.84		108.36	14.84		5	0	6	0	4						294.15
17	Pitzianti	3	2016	0	1	13	13	13	12	1	0	1	2	10.15	1.9		10.69	2.1		11.85	2.7		10.25	2		97.46	11.04		106	17.41		106.31	11.84		108.36	14.84		5	0	6	0	5							360
17	Pitzianti	3	2016	0	1	13	13	13	12	1	0	1	2	10.15	1.9		10.69	2.1		11.85	2.7		10.25	2		97.46	11.04		106	17.41		106.31	11.84		108.36	14.84		1	0	11	1	1						2.61	3.38
17	Pitzianti	3	2016	0	1	13	13	13	12	1	0	1	2	10.15	1.9		10.69	2.1		11.85	2.7		10.25	2		97.46	11.04		106	17.41		106.31	11.84		108.36	14.84		1	0	11	1	2						2.61
17	Pitzianti	3	2016	0	1	13	13	13	12	1	0	1	2	10.15	1.9		10.69	2.1		11.85	2.7		10.25	2		97.46	11.04		106	17.41		106.31	11.84		108.36	14.84		1	0	11	1	3							3.38
17	Pitzianti	3	2016	0	1	13	13	13	12	1	0	1	2	10.15	1.9		10.69	2.1		11.85	2.7		10.25	2		97.46	11.04		106	17.41		106.31	11.84		108.36	14.84		1	0	11	1	4						2.61
17	Pitzianti	3	2016	0	1	13	13	13	12	1	0	1	2	10.15	1.9		10.69	2.1		11.85	2.7		10.25	2		97.46	11.04		106	17.41		106.31	11.84		108.36	14.84		1	0	11	1	5							3.38
17	Pitzianti	3	2016	0	1	13	13	13	12	1	0	1	2	10.15	1.9		10.69	2.1		11.85	2.7		10.25	2		97.46	11.04		106	17.41		106.31	11.84		108.36	14.84		4	0	8	0	1						1.61	0.53
17	Pitzianti	3	2016	0	1	13	13	13	12	1	0	1	2	10.15	1.9		10.69	2.1		11.85	2.7		10.25	2		97.46	11.04		106	17.41		106.31	11.84		108.36	14.84		4	0	8	0	2						1.61
17	Pitzianti	3	2016	0	1	13	13	13	12	1	0	1	2	10.15	1.9		10.69	2.1		11.85	2.7		10.25	2		97.46	11.04		106	17.41		106.31	11.84		108.36	14.84		4	0	8	0	3							0.53
17	Pitzianti	3	2016	0	1	13	13	13	12	1	0	1	2	10.15	1.9		10.69	2.1		11.85	2.7		10.25	2		97.46	11.04		106	17.41		106.31	11.84		108.36	14.84		4	0	8	0	4						1.61
17	Pitzianti	3	2016	0	1	13	13	13	12	1	0	1	2	10.15	1.9		10.69	2.1		11.85	2.7		10.25	2		97.46	11.04		106	17.41		106.31	11.84		108.36	14.84		4	0	8	0	5							0.53
17	Pitzianti	3	2016	0	1	13	13	13	12	1	0	1	2	10.15	1.9		10.69	2.1		11.85	2.7		10.25	2		97.46	11.04		106	17.41		106.31	11.84		108.36	14.84		4	0	8	0	1						3	4.23
17	Pitzianti	3	2016	0	1	13	13	13	12	1	0	1	2	10.15	1.9		10.69	2.1		11.85	2.7		10.25	2		97.46	11.04		106	17.41		106.31	11.84		108.36	14.84		4	0	8	0	2						3
17	Pitzianti	3	2016	0	1	13	13	13	12	1	0	1	2	10.15	1.9		10.69	2.1		11.85	2.7		10.25	2		97.46	11.04		106	17.41		106.31	11.84		108.36	14.84		4	0	8	0	3							4.23
17	Pitzianti	3	2016	0	1	13	13	13	12	1	0	1	2	10.15	1.9		10.69	2.1		11.85	2.7		10.25	2		97.46	11.04		106	17.41		106.31	11.84		108.36	14.84		4	0	8	0	4						3
17	Pitzianti	3	2016	0	1	13	13	13	12	1	0	1	2	10.15	1.9		10.69	2.1		11.85	2.7		10.25	2		97.46	11.04		106	17.41		106.31	11.84		108.36	14.84		4	0	8	0	5							4.23
17	Pitzianti	3	2016	0	1	13	13	13	12	1	0	1	2	10.15	1.9		10.69	2.1		11.85	2.7		10.25	2		97.46	11.04		106	17.41		106.31	11.84		108.36	14.84		4	0	8	0	1						685.92	609.62
17	Pitzianti	3	2016	0	1	13	13	13	12	1	0	1	2	10.15	1.9		10.69	2.1		11.85	2.7		10.25	2		97.46	11.04		106	17.41		106.31	11.84		108.36	14.84		4	0	8	0	2						685.92
17	Pitzianti	3	2016	0	1	13	13	13	12	1	0	1	2	10.15	1.9		10.69	2.1		11.85	2.7		10.25	2		97.46	11.04		106	17.41		106.31	11.84		108.36	14.84		4	0	8	0	3							609.62
17	Pitzianti	3	2016	0	1	13	13	13	12	1	0	1	2	10.15	1.9		10.69	2.1		11.85	2.7		10.25	2		97.46	11.04		106	17.41		106.31	11.84		108.36	14.84		4	0	8	0	4						685.92
17	Pitzianti	3	2016	0	1	13	13	13	12	1	0	1	2	10.15	1.9		10.69	2.1		11.85	2.7		10.25	2		97.46	11.04		106	17.41		106.31	11.84		108.36	14.84		4	0	8	0	5							609.62
18	Salunkhe	8	2018	0	1	40	21	40	19	5	2	5	3	10.29	1.44		10.79	1.66		10.23	1.58		9.98	1.77		104.73	18.74		109.1	21.12		107.2	18.33		103.95	19.43		2	0	19	0	1						27.6	23.8
18	Salunkhe	8	2018	0	1	40	21	40	19	5	2	5	3	10.29	1.44		10.79	1.66		10.23	1.58		9.98	1.77		104.73	18.74		109.1	21.12		107.2	18.33		103.95	19.43		2	0	19	0	2						27.6
18	Salunkhe	8	2018	0	1	40	21	40	19	5	2	5	3	10.29	1.44		10.79	1.66		10.23	1.58		9.98	1.77		104.73	18.74		109.1	21.12		107.2	18.33		103.95	19.43		2	0	19	0	3							23.8
18	Salunkhe	8	2018	0	1	40	21	40	19	5	2	5	3	10.29	1.44		10.79	1.66		10.23	1.58		9.98	1.77		104.73	18.74		109.1	21.12		107.2	18.33		103.95	19.43		2	0	19	0	4						27.6
18	Salunkhe	8	2018	0	1	40	21	40	19	5	2	5	3	10.29	1.44		10.79	1.66		10.23	1.58		9.98	1.77		104.73	18.74		109.1	21.12		107.2	18.33		103.95	19.43		2	0	19	0	5							23.8
18	Salunkhe	8	2018	0	1	40	21	40	19	5	2	5	3	10.29	1.44		10.79	1.66		10.23	1.58		9.98	1.77		104.73	18.74		109.1	21.12		107.2	18.33		103.95	19.43		2	0	19	0	1						4.9	4.4
18	Salunkhe	8	2018	0	1	40	21	40	19	5	2	5	3	10.29	1.44		10.79	1.66		10.23	1.58		9.98	1.77		104.73	18.74		109.1	21.12		107.2	18.33		103.95	19.43		2	0	19	0	2						4.9
18	Salunkhe	8	2018	0	1	40	21	40	19	5	2	5	3	10.29	1.44		10.79	1.66		10.23	1.58		9.98	1.77		104.73	18.74		109.1	21.12		107.2	18.33		103.95	19.43		2	0	19	0	3							4.4
18	Salunkhe	8	2018	0	1	40	21	40	19	5	2	5	3	10.29	1.44		10.79	1.66		10.23	1.58		9.98	1.77		104.73	18.74		109.1	21.12		107.2	18.33		103.95	19.43		2	0	19	0	4						4.9
18	Salunkhe	8	2018	0	1	40	21	40	19	5	2	5	3	10.29	1.44		10.79	1.66		10.23	1.58		9.98	1.77		104.73	18.74		109.1	21.12		107.2	18.33		103.95	19.43		2	0	19	0	5							4.4
18	Salunkhe	8	2018	0	1	40	21	40	19	5	2	5	3	10.29	1.44		10.79	1.66		10.23	1.58		9.98	1.77		104.73	18.74		109.1	21.12		107.2	18.33		103.95	19.43		2	0	19	0	1						504.4	497.4
18	Salunkhe	8	2018	0	1	40	21	40	19	5	2	5	3	10.29	1.44		10.79	1.66		10.23	1.58		9.98	1.77		104.73	18.74		109.1	21.12		107.2	18.33		103.95	19.43		2	0	19	0	2						504.4
18	Salunkhe	8	2018	0	1	40	21	40	19	5	2	5	3	10.29	1.44		10.79	1.66		10.23	1.58		9.98	1.77		104.73	18.74		109.1	21.12		107.2	18.33		103.95	19.43		2	0	19	0	3							497.4
18	Salunkhe	8	2018	0	1	40	21	40	19	5	2	5	3	10.29	1.44		10.79	1.66		10.23	1.58		9.98	1.77		104.73	18.74		109.1	21.12		107.2	18.33		103.95	19.43		2	0	19	0	4						504.4
18	Salunkhe	8	2018	0	1	40	21	40	19	5	2	5	3	10.29	1.44		10.79	1.66		10.23	1.58		9.98	1.77		104.73	18.74		109.1	21.12		107.2	18.33		103.95	19.43		2	0	19	0	5							497.4
18	Salunkhe	8	2018	0	1	40	21	40	19	5	2	5	3	10.29	1.44		10.79	1.66		10.23	1.58		9.98	1.77		104.73	18.74		109.1	21.12		107.2	18.33		103.95	19.43		4	0	8	1	1						51.7	52.2
18	Salunkhe	8	2018	0	1	40	21	40	19	5	2	5	3	10.29	1.44		10.79	1.66		10.23	1.58		9.98	1.77		104.73	18.74		109.1	21.12		107.2	18.33		103.95	19.43		4	0	8	1	2						51.7
18	Salunkhe	8	2018	0	1	40	21	40	19	5	2	5	3	10.29	1.44		10.79	1.66		10.23	1.58		9.98	1.77		104.73	18.74		109.1	21.12		107.2	18.33		103.95	19.43		4	0	8	1	3							52.2
18	Salunkhe	8	2018	0	1	40	21	40	19	5	2	5	3	10.29	1.44		10.79	1.66		10.23	1.58		9.98	1.77		104.73	18.74		109.1	21.12		107.2	18.33		103.95	19.43		4	0	8	1	4						51.7
18	Salunkhe	8	2018	0	1	40	21	40	19	5	2	5	3	10.29	1.44		10.79	1.66		10.23	1.58		9.98	1.77		104.73	18.74		109.1	21.12		107.2	18.33		103.95	19.43		4	0	8	1	5							52.2
18	Salunkhe	8	2018	0	1	40	21	40	19	5	2	5	3	10.29	1.44		10.79	1.66		10.23	1.58		9.98	1.77		104.73	18.74		109.1	21.12		107.2	18.33		103.95	19.43		4	0	8	0	1						45.3	40.2
18	Salunkhe	8	2018	0	1	40	21	40	19	5	2	5	3	10.29	1.44		10.79	1.66		10.23	1.58		9.98	1.77		104.73	18.74		109.1	21.12		107.2	18.33		103.95	19.43		4	0	8	0	2						45.3
18	Salunkhe	8	2018	0	1	40	21	40	19	5	2	5	3	10.29	1.44		10.79	1.66		10.23	1.58		9.98	1.77		104.73	18.74		109.1	21.12		107.2	18.33		103.95	19.43		4	0	8	0	3							40.2
18	Salunkhe	8	2018	0	1	40	21	40	19	5	2	5	3	10.29	1.44		10.79	1.66		10.23	1.58		9.98	1.77		104.73	18.74		109.1	21.12		107.2	18.33		103.95	19.43		4	0	8	0	4						45.3
18	Salunkhe	8	2018	0	1	40	21	40	19	5	2	5	3	10.29	1.44		10.79	1.66		10.23	1.58		9.98	1.77		104.73	18.74		109.1	21.12		107.2	18.33		103.95	19.43		4	0	8	0	5							40.2
18	Salunkhe	8	2018	0	1	40	21	40	19	5	2	5	3	10.29	1.44		10.79	1.66		10.23	1.58		9.98	1.77		104.73	18.74		109.1	21.12		107.2	18.33		103.95	19.43		4	0	8	0	1						13.9	14.5
18	Salunkhe	8	2018	0	1	40	21	40	19	5	2	5	3	10.29	1.44		10.79	1.66		10.23	1.58		9.98	1.77		104.73	18.74		109.1	21.12		107.2	18.33		103.95	19.43		4	0	8	0	2						13.9
18	Salunkhe	8	2018	0	1	40	21	40	19	5	2	5	3	10.29	1.44		10.79	1.66		10.23	1.58		9.98	1.77		104.73	18.74		109.1	21.12		107.2	18.33		103.95	19.43		4	0	8	0	3							14.5
18	Salunkhe	8	2018	0	1	40	21	40	19	5	2	5	3	10.29	1.44		10.79	1.66		10.23	1.58		9.98	1.77		104.73	18.74		109.1	21.12		107.2	18.33		103.95	19.43		4	0	8	0	4						13.9
18	Salunkhe	8	2018	0	1	40	21	40	19	5	2	5	3	10.29	1.44		10.79	1.66		10.23	1.58		9.98	1.77		104.73	18.74		109.1	21.12		107.2	18.33		103.95	19.43		4	0	8	0	5							14.5
18	Salunkhe	8	2018	0	1	40	21	40	19	5	2	5	3	10.29	1.44		10.79	1.66		10.23	1.58		9.98	1.77		104.73	18.74		109.1	21.12		107.2	18.33		103.95	19.43		4	0	8	0	1						546.2	552.9
18	Salunkhe	8	2018	0	1	40	21	40	19	5	2	5	3	10.29	1.44		10.79	1.66		10.23	1.58		9.98	1.77		104.73	18.74		109.1	21.12		107.2	18.33		103.95	19.43		4	0	8	0	2						546.2
18	Salunkhe	8	2018	0	1	40	21	40	19	5	2	5	3	10.29	1.44		10.79	1.66		10.23	1.58		9.98	1.77		104.73	18.74		109.1	21.12		107.2	18.33		103.95	19.43		4	0	8	0	3							552.9
18	Salunkhe	8	2018	0	1	40	21	40	19	5	2	5	3	10.29	1.44		10.79	1.66		10.23	1.58		9.98	1.77		104.73	18.74		109.1	21.12		107.2	18.33		103.95	19.43		4	0	8	0	4						546.2
18	Salunkhe	8	2018	0	1	40	21	40	19	5	2	5	3	10.29	1.44		10.79	1.66		10.23	1.58		9.98	1.77		104.73	18.74		109.1	21.12		107.2	18.33		103.95	19.43		4	0	8	0	5							552.9
19	Samyn	7	2011	0	0	27	27	27		0	0	0		13.21	1.57		12.73	1.46		12.91	1.43					107.81	13.21		102.22	11.69		105.04	10.71					4	1	20	1	1						2.79	2.97
19	Samyn	7	2011	0	0	27	27	27		0	0	0		13.21	1.57		12.73	1.46		12.91	1.43					107.81	13.21		102.22	11.69		105.04	10.71					4	1	20	1	2						2.79
19	Samyn	7	2011	0	0	27	27	27		0	0	0		13.21	1.57		12.73	1.46		12.91	1.43					107.81	13.21		102.22	11.69		105.04	10.71					4	1	20	1	3							2.97
19	Samyn	7	2011	0	0	27	27	27		0	0	0		13.21	1.57		12.73	1.46		12.91	1.43					107.81	13.21		102.22	11.69		105.04	10.71					4	1	20	1	1						3.31	3.26
19	Samyn	7	2011	0	0	27	27	27		0	0	0		13.21	1.57		12.73	1.46		12.91	1.43					107.81	13.21		102.22	11.69		105.04	10.71					4	1	20	1	2						3.31
19	Samyn	7	2011	0	0	27	27	27		0	0	0		13.21	1.57		12.73	1.46		12.91	1.43					107.81	13.21		102.22	11.69		105.04	10.71					4	1	20	1	3							3.26
19	Samyn	7	2011	0	0	27	27	27		0	0	0		13.21	1.57		12.73	1.46		12.91	1.43					107.81	13.21		102.22	11.69		105.04	10.71					4	1	21	1	1						21.15	21.26
19	Samyn	7	2011	0	0	27	27	27		0	0	0		13.21	1.57		12.73	1.46		12.91	1.43					107.81	13.21		102.22	11.69		105.04	10.71					4	1	21	1	2						21.15
19	Samyn	7	2011	0	0	27	27	27		0	0	0		13.21	1.57		12.73	1.46		12.91	1.43					107.81	13.21		102.22	11.69		105.04	10.71					4	1	21	1	3							21.26
19	Samyn	7	2011	0	0	27	27	27		0	0	0		13.21	1.57		12.73	1.46		12.91	1.43					107.81	13.21		102.22	11.69		105.04	10.71					3	1	21	1	1						27.52	26.19
19	Samyn	7	2011	0	0	27	27	27		0	0	0		13.21	1.57		12.73	1.46		12.91	1.43					107.81	13.21		102.22	11.69		105.04	10.71					3	1	21	1	2						27.52
19	Samyn	7	2011	0	0	27	27	27		0	0	0		13.21	1.57		12.73	1.46		12.91	1.43					107.81	13.21		102.22	11.69		105.04	10.71					3	1	21	1	3							26.19
20	Samyn	7	2015	0	0	30	31	148		0	0	53		13.16	1.61		12.83	1.41		12.73	1.48					108.2	12.63		101.16	12.48		107.21	11.68					4	1	20	1	1						2.79	2.99
20	Samyn	7	2015	0	0	30	31	148		0	0	53		13.16	1.61		12.83	1.41		12.73	1.48					108.2	12.63		101.16	12.48		107.21	11.68					4	1	20	1	2						2.79
20	Samyn	7	2015	0	0	30	31	148		0	0	53		13.16	1.61		12.83	1.41		12.73	1.48					108.2	12.63		101.16	12.48		107.21	11.68					4	1	20	1	3							2.99
20	Samyn	7	2015	0	0	30	31	148		0	0	53		13.16	1.61		12.83	1.41		12.73	1.48					108.2	12.63		101.16	12.48		107.21	11.68					4	1	20	1	1						3.28	3.32
20	Samyn	7	2015	0	0	30	31	148		0	0	53		13.16	1.61		12.83	1.41		12.73	1.48					108.2	12.63		101.16	12.48		107.21	11.68					4	1	20	1	2						3.28
20	Samyn	7	2015	0	0	30	31	148		0	0	53		13.16	1.61		12.83	1.41		12.73	1.48					108.2	12.63		101.16	12.48		107.21	11.68					4	1	20	1	3							3.32
20	Samyn	7	2015	0	0	30	31	148		0	0	53		13.16	1.61		12.83	1.41		12.73	1.48					108.2	12.63		101.16	12.48		107.21	11.68					4	1	21	1	1						21.32	22.19
20	Samyn	7	2015	0	0	30	31	148		0	0	53		13.16	1.61		12.83	1.41		12.73	1.48					108.2	12.63		101.16	12.48		107.21	11.68					4	1	21	1	2						21.32
20	Samyn	7	2015	0	0	30	31	148		0	0	53		13.16	1.61		12.83	1.41		12.73	1.48					108.2	12.63		101.16	12.48		107.21	11.68					4	1	21	1	3							22.19
20	Samyn	7	2015	0	0	30	31	148		0	0	53		13.16	1.61		12.83	1.41		12.73	1.48					108.2	12.63		101.16	12.48		107.21	11.68					3	1	21	1	1						27.64	27.29
20	Samyn	7	2015	0	0	30	31	148		0	0	53		13.16	1.61		12.83	1.41		12.73	1.48					108.2	12.63		101.16	12.48		107.21	11.68					3	1	21	1	2						27.64
20	Samyn	7	2015	0	0	30	31	148		0	0	53		13.16	1.61		12.83	1.41		12.73	1.48					108.2	12.63		101.16	12.48		107.21	11.68					3	1	21	1	3							27.29
20	Samyn	7	2015	0	0	30	31	148		0	0	53		13.16	1.61		12.83	1.41		12.73	1.48					108.2	12.63		101.16	12.48		107.21	11.68					4	0	8	0	1						28.33	35.16
20	Samyn	7	2015	0	0	30	31	148		0	0	53		13.16	1.61		12.83	1.41		12.73	1.48					108.2	12.63		101.16	12.48		107.21	11.68					4	0	8	0	2						28.33
20	Samyn	7	2015	0	0	30	31	148		0	0	53		13.16	1.61		12.83	1.41		12.73	1.48					108.2	12.63		101.16	12.48		107.21	11.68					4	0	8	0	3							35.16
20	Samyn	7	2015	0	0	30	31	148		0	0	53		13.16	1.61		12.83	1.41		12.73	1.48					108.2	12.63		101.16	12.48		107.21	11.68					4	0	8	0	1						339.17	313.28
20	Samyn	7	2015	0	0	30	31	148		0	0	53		13.16	1.61		12.83	1.41		12.73	1.48					108.2	12.63		101.16	12.48		107.21	11.68					4	0	8	0	2						339.17
20	Samyn	7	2015	0	0	30	31	148		0	0	53		13.16	1.61		12.83	1.41		12.73	1.48					108.2	12.63		101.16	12.48		107.21	11.68					4	0	8	0	3							313.28
20	Samyn	7	2015	0	0	30	31	148		0	0	53		13.16	1.61		12.83	1.41		12.73	1.48					108.2	12.63		101.16	12.48		107.21	11.68					4	0	1	0	1						48.25	62.9
20	Samyn	7	2015	0	0	30	31	148		0	0	53		13.16	1.61		12.83	1.41		12.73	1.48					108.2	12.63		101.16	12.48		107.21	11.68					4	0	1	0	2						48.25
20	Samyn	7	2015	0	0	30	31	148		0	0	53		13.16	1.61		12.83	1.41		12.73	1.48					108.2	12.63		101.16	12.48		107.21	11.68					4	0	1	0	3							62.9
21	Samyn	7	2013	0	0	25	25	25		0	0	0		13.16	1.61		12.75	1.49		12.94	1.45					107.92	12.11		101.24	11.45		104.92	10.23					4	0	22	0	1						129	135.27
21	Samyn	7	2013	0	0	25	25	25		0	0	0		13.16	1.61		12.75	1.49		12.94	1.45					107.92	12.11		101.24	11.45		104.92	10.23					4	0	22	0	2						129
21	Samyn	7	2013	0	0	25	25	25		0	0	0		13.16	1.61		12.75	1.49		12.94	1.45					107.92	12.11		101.24	11.45		104.92	10.23					4	0	22	0	3							135.27
22	Semrud-Clikeman	2	2010	0	0	21	15	32		7	7	9		10	1.9		10.6	2.6		9.8	2.1					109.8	13.3		100.8	13		109.4	10					5	0	6	0	1						3.1	3.4
22	Semrud-Clikeman	2	2010	0	0	21	15	32		7	7	9		10	1.9		10.6	2.6		9.8	2.1					109.8	13.3		100.8	13		109.4	10					5	0	6	0	2						3.1
22	Semrud-Clikeman	2	2010	0	0	21	15	32		7	7	9		10	1.9		10.6	2.6		9.8	2.1					109.8	13.3		100.8	13		109.4	10					5	0	6	0	3							3.4
22	Semrud-Clikeman	2	2010	0	0	21	15	32		7	7	9		10	1.9		10.6	2.6		9.8	2.1					109.8	13.3		100.8	13		109.4	10					5	0	6	1	1						10.8	8.5
22	Semrud-Clikeman	2	2010	0	0	21	15	32		7	7	9		10	1.9		10.6	2.6		9.8	2.1					109.8	13.3		100.8	13		109.4	10					5	0	6	1	2						10.8
22	Semrud-Clikeman	2	2010	0	0	21	15	32		7	7	9		10	1.9		10.6	2.6		9.8	2.1					109.8	13.3		100.8	13		109.4	10					5	0	6	1	3							8.5
22	Semrud-Clikeman	2	2010	0	0	21	15	32		7	7	9		10	1.9		10.6	2.6		9.8	2.1					109.8	13.3		100.8	13		109.4	10					4	0	1	1	1						10.3	9
22	Semrud-Clikeman	2	2010	0	0	21	15	32		7	7	9		10	1.9		10.6	2.6		9.8	2.1					109.8	13.3		100.8	13		109.4	10					4	0	1	1	2						10.3
22	Semrud-Clikeman	2	2010	0	0	21	15	32		7	7	9		10	1.9		10.6	2.6		9.8	2.1					109.8	13.3		100.8	13		109.4	10					4	0	1	1	3							9
22	Semrud-Clikeman	2	2010	0	0	21	15	32		7	7	9		10	1.9		10.6	2.6		9.8	2.1					109.8	13.3		100.8	13		109.4	10					6	0	23	1	1						111	91.8
22	Semrud-Clikeman	2	2010	0	0	21	15	32		7	7	9		10	1.9		10.6	2.6		9.8	2.1					109.8	13.3		100.8	13		109.4	10					6	0	23	1	2						111
22	Semrud-Clikeman	2	2010	0	0	21	15	32		7	7	9		10	1.9		10.6	2.6		9.8	2.1					109.8	13.3		100.8	13		109.4	10					6	0	23	1	3							91.8
22	Semrud-Clikeman	2	2010	0	0	21	15	32		7	7	9		10	1.9		10.6	2.6		9.8	2.1					109.8	13.3		100.8	13		109.4	10					4	1	7	0	1						70	65.7
22	Semrud-Clikeman	2	2010	0	0	21	15	32		7	7	9		10	1.9		10.6	2.6		9.8	2.1					109.8	13.3		100.8	13		109.4	10					4	1	7	0	2						70
22	Semrud-Clikeman	2	2010	0	0	21	15	32		7	7	9		10	1.9		10.6	2.6		9.8	2.1					109.8	13.3		100.8	13		109.4	10					4	1	7	0	3							65.7
22	Semrud-Clikeman	2	2010	0	0	21	15	32		7	7	9		10	1.9		10.6	2.6		9.8	2.1					109.8	13.3		100.8	13		109.4	10					3	1	7	0	1						71.6	74.1
22	Semrud-Clikeman	2	2010	0	0	21	15	32		7	7	9		10	1.9		10.6	2.6		9.8	2.1					109.8	13.3		100.8	13		109.4	10					3	1	7	0	2						71.6
22	Semrud-Clikeman	2	2010	0	0	21	15	32		7	7	9		10	1.9		10.6	2.6		9.8	2.1					109.8	13.3		100.8	13		109.4	10					3	1	7	0	3							74.1
22	Semrud-Clikeman	2	2010	0	0	21	15	32		7	7	9		10	1.9		10.6	2.6		9.8	2.1					109.8	13.3		100.8	13		109.4	10					1	1	7	0	1						69.3	66
22	Semrud-Clikeman	2	2010	0	0	21	15	32		7	7	9		10	1.9		10.6	2.6		9.8	2.1					109.8	13.3		100.8	13		109.4	10					1	1	7	0	2						69.3
22	Semrud-Clikeman	2	2010	0	0	21	15	32		7	7	9		10	1.9		10.6	2.6		9.8	2.1					109.8	13.3		100.8	13		109.4	10					1	1	7	0	3							66
22	Semrud-Clikeman	2	2010	0	0	21	15	32		7	7	9		10	1.9		10.6	2.6		9.8	2.1					109.8	13.3		100.8	13		109.4	10					5	1	7	0	1						67.9	62.1
22	Semrud-Clikeman	2	2010	0	0	21	15	32		7	7	9		10	1.9		10.6	2.6		9.8	2.1					109.8	13.3		100.8	13		109.4	10					5	1	7	0	2						67.9
22	Semrud-Clikeman	2	2010	0	0	21	15	32		7	7	9		10	1.9		10.6	2.6		9.8	2.1					109.8	13.3		100.8	13		109.4	10					5	1	7	0	3							62.1
23	Semrud-Clikeman	2	2010b	0	0	76	50	113						10	24.4		10.3	28.8		10.4	25.1					110	16.6		107.3	17.6		111.9	14.3					6	0	23	1	1						108	100.4
23	Semrud-Clikeman	2	2010b	0	0	76	50	113						10	24.4		10.3	28.8		10.4	25.1					110	16.6		107.3	17.6		111.9	14.3					6	0	23	1	2						108
23	Semrud-Clikeman	2	2010b	0	0	76	50	113						10	24.4		10.3	28.8		10.4	25.1					110	16.6		107.3	17.6		111.9	14.3					6	0	23	1	3							100.4
24	Sinzig	8	2008	0	1	20	20	20	20	1	4	6	1	12.2	2		14.3	3		13.1	3		10.9	3.1		98	13.4		112	17.7		113	11.9		103	13		4	0	8	1	1						-1.21	-0.19
24	Sinzig	8	2008	0	1	20	20	20	20	1	4	6	1	12.2	2		14.3	3		13.1	3		10.9	3.1		98	13.4		112	17.7		113	11.9		103	13		4	0	8	1	2						-1.21
24	Sinzig	8	2008	0	1	20	20	20	20	1	4	6	1	12.2	2		14.3	3		13.1	3		10.9	3.1		98	13.4		112	17.7		113	11.9		103	13		4	0	8	1	3							-0.19
24	Sinzig	8	2008	0	1	20	20	20	20	1	4	6	1	12.2	2		14.3	3		13.1	3		10.9	3.1		98	13.4		112	17.7		113	11.9		103	13		4	0	8	1	4						-1.21
24	Sinzig	8	2008	0	1	20	20	20	20	1	4	6	1	12.2	2		14.3	3		13.1	3		10.9	3.1		98	13.4		112	17.7		113	11.9		103	13		4	0	8	1	5							-0.19
24	Sinzig	8	2008	0	1	20	20	20	20	1	4	6	1	12.2	2		14.3	3		13.1	3		10.9	3.1		98	13.4		112	17.7		113	11.9		103	13		4	0	8	1	1						-1.42	-0.02
24	Sinzig	8	2008	0	1	20	20	20	20	1	4	6	1	12.2	2		14.3	3		13.1	3		10.9	3.1		98	13.4		112	17.7		113	11.9		103	13		4	0	8	1	2						-1.42
24	Sinzig	8	2008	0	1	20	20	20	20	1	4	6	1	12.2	2		14.3	3		13.1	3		10.9	3.1		98	13.4		112	17.7		113	11.9		103	13		4	0	8	1	3							-0.02
24	Sinzig	8	2008	0	1	20	20	20	20	1	4	6	1	12.2	2		14.3	3		13.1	3		10.9	3.1		98	13.4		112	17.7		113	11.9		103	13		4	0	8	1	4						-1.42
24	Sinzig	8	2008	0	1	20	20	20	20	1	4	6	1	12.2	2		14.3	3		13.1	3		10.9	3.1		98	13.4		112	17.7		113	11.9		103	13		4	0	8	1	5							-0.02
24	Sinzig	8	2008	0	1	20	20	20	20	1	4	6	1	12.2	2		14.3	3		13.1	3		10.9	3.1		98	13.4		112	17.7		113	11.9		103	13		3	0	4	1	1						0.16	0.31
24	Sinzig	8	2008	0	1	20	20	20	20	1	4	6	1	12.2	2		14.3	3		13.1	3		10.9	3.1		98	13.4		112	17.7		113	11.9		103	13		3	0	4	1	2						0.16
24	Sinzig	8	2008	0	1	20	20	20	20	1	4	6	1	12.2	2		14.3	3		13.1	3		10.9	3.1		98	13.4		112	17.7		113	11.9		103	13		3	0	4	1	3							0.31
24	Sinzig	8	2008	0	1	20	20	20	20	1	4	6	1	12.2	2		14.3	3		13.1	3		10.9	3.1		98	13.4		112	17.7		113	11.9		103	13		3	0	4	1	4						0.16
24	Sinzig	8	2008	0	1	20	20	20	20	1	4	6	1	12.2	2		14.3	3		13.1	3		10.9	3.1		98	13.4		112	17.7		113	11.9		103	13		3	0	4	1	5							0.31
24	Sinzig	8	2008	0	1	20	20	20	20	1	4	6	1	12.2	2		14.3	3		13.1	3		10.9	3.1		98	13.4		112	17.7		113	11.9		103	13		3	0	4	1	1						-0.06	0.23
24	Sinzig	8	2008	0	1	20	20	20	20	1	4	6	1	12.2	2		14.3	3		13.1	3		10.9	3.1		98	13.4		112	17.7		113	11.9		103	13		3	0	4	1	2						-0.06
24	Sinzig	8	2008	0	1	20	20	20	20	1	4	6	1	12.2	2		14.3	3		13.1	3		10.9	3.1		98	13.4		112	17.7		113	11.9		103	13		3	0	4	1	3							0.23
24	Sinzig	8	2008	0	1	20	20	20	20	1	4	6	1	12.2	2		14.3	3		13.1	3		10.9	3.1		98	13.4		112	17.7		113	11.9		103	13		3	0	4	1	4						-0.06
24	Sinzig	8	2008	0	1	20	20	20	20	1	4	6	1	12.2	2		14.3	3		13.1	3		10.9	3.1		98	13.4		112	17.7		113	11.9		103	13		3	0	4	1	5							0.23
24	Sinzig	8	2008	0	1	20	20	20	20	1	4	6	1	12.2	2		14.3	3		13.1	3		10.9	3.1		98	13.4		112	17.7		113	11.9		103	13		3	0	4	1	1						-0.68	0.02
24	Sinzig	8	2008	0	1	20	20	20	20	1	4	6	1	12.2	2		14.3	3		13.1	3		10.9	3.1		98	13.4		112	17.7		113	11.9		103	13		3	0	4	1	2						-0.68
24	Sinzig	8	2008	0	1	20	20	20	20	1	4	6	1	12.2	2		14.3	3		13.1	3		10.9	3.1		98	13.4		112	17.7		113	11.9		103	13		3	0	4	1	3							0.02
24	Sinzig	8	2008	0	1	20	20	20	20	1	4	6	1	12.2	2		14.3	3		13.1	3		10.9	3.1		98	13.4		112	17.7		113	11.9		103	13		3	0	4	1	4						-0.68
24	Sinzig	8	2008	0	1	20	20	20	20	1	4	6	1	12.2	2		14.3	3		13.1	3		10.9	3.1		98	13.4		112	17.7		113	11.9		103	13		3	0	4	1	5							0.02
24	Sinzig	8	2008	0	1	20	20	20	20	1	4	6	1	12.2	2		14.3	3		13.1	3		10.9	3.1		98	13.4		112	17.7		113	11.9		103	13		2	0	2	1	1						-0.88	-0.62
24	Sinzig	8	2008	0	1	20	20	20	20	1	4	6	1	12.2	2		14.3	3		13.1	3		10.9	3.1		98	13.4		112	17.7		113	11.9		103	13		2	0	2	1	2						-0.88
24	Sinzig	8	2008	0	1	20	20	20	20	1	4	6	1	12.2	2		14.3	3		13.1	3		10.9	3.1		98	13.4		112	17.7		113	11.9		103	13		2	0	2	1	3							-0.62
24	Sinzig	8	2008	0	1	20	20	20	20	1	4	6	1	12.2	2		14.3	3		13.1	3		10.9	3.1		98	13.4		112	17.7		113	11.9		103	13		2	0	2	1	4						-0.88
24	Sinzig	8	2008	0	1	20	20	20	20	1	4	6	1	12.2	2		14.3	3		13.1	3		10.9	3.1		98	13.4		112	17.7		113	11.9		103	13		2	0	2	1	5							-0.62
24	Sinzig	8	2008	0	1	20	20	20	20	1	4	6	1	12.2	2		14.3	3		13.1	3		10.9	3.1		98	13.4		112	17.7		113	11.9		103	13		2	0	2	1	1						-0.37	-0.06
24	Sinzig	8	2008	0	1	20	20	20	20	1	4	6	1	12.2	2		14.3	3		13.1	3		10.9	3.1		98	13.4		112	17.7		113	11.9		103	13		2	0	2	1	2						-0.37
24	Sinzig	8	2008	0	1	20	20	20	20	1	4	6	1	12.2	2		14.3	3		13.1	3		10.9	3.1		98	13.4		112	17.7		113	11.9		103	13		2	0	2	1	3							-0.06
24	Sinzig	8	2008	0	1	20	20	20	20	1	4	6	1	12.2	2		14.3	3		13.1	3		10.9	3.1		98	13.4		112	17.7		113	11.9		103	13		2	0	2	1	4						-0.37
24	Sinzig	8	2008	0	1	20	20	20	20	1	4	6	1	12.2	2		14.3	3		13.1	3		10.9	3.1		98	13.4		112	17.7		113	11.9		103	13		2	0	2	1	5							-0.06
24	Sinzig	8	2008	0	1	20	20	20	20	1	4	6	1	12.2	2		14.3	3		13.1	3		10.9	3.1		98	13.4		112	17.7		113	11.9		103	13		5	0	6	1	1						0.05	0.09
24	Sinzig	8	2008	0	1	20	20	20	20	1	4	6	1	12.2	2		14.3	3		13.1	3		10.9	3.1		98	13.4		112	17.7		113	11.9		103	13		5	0	6	1	2						0.05
24	Sinzig	8	2008	0	1	20	20	20	20	1	4	6	1	12.2	2		14.3	3		13.1	3		10.9	3.1		98	13.4		112	17.7		113	11.9		103	13		5	0	6	1	3							0.09
24	Sinzig	8	2008	0	1	20	20	20	20	1	4	6	1	12.2	2		14.3	3		13.1	3		10.9	3.1		98	13.4		112	17.7		113	11.9		103	13		5	0	6	1	4						0.05
24	Sinzig	8	2008	0	1	20	20	20	20	1	4	6	1	12.2	2		14.3	3		13.1	3		10.9	3.1		98	13.4		112	17.7		113	11.9		103	13		5	0	6	1	5							0.09
24	Sinzig	8	2008	0	1	20	20	20	20	1	4	6	1	12.2	2		14.3	3		13.1	3		10.9	3.1		98	13.4		112	17.7		113	11.9		103	13		5	0	6	1	1						-0.32	-0.54
24	Sinzig	8	2008	0	1	20	20	20	20	1	4	6	1	12.2	2		14.3	3		13.1	3		10.9	3.1		98	13.4		112	17.7		113	11.9		103	13		5	0	6	1	2						-0.32
24	Sinzig	8	2008	0	1	20	20	20	20	1	4	6	1	12.2	2		14.3	3		13.1	3		10.9	3.1		98	13.4		112	17.7		113	11.9		103	13		5	0	6	1	3							-0.54
24	Sinzig	8	2008	0	1	20	20	20	20	1	4	6	1	12.2	2		14.3	3		13.1	3		10.9	3.1		98	13.4		112	17.7		113	11.9		103	13		5	0	6	1	4						-0.32
24	Sinzig	8	2008	0	1	20	20	20	20	1	4	6	1	12.2	2		14.3	3		13.1	3		10.9	3.1		98	13.4		112	17.7		113	11.9		103	13		5	0	6	1	5							-0.54
25	Sinzig	8	2008b	0	1	30	20	30	21	3	4	7	1	12.9	3.1		14.5	3		12.8	2.8		10.7	3.2		102	15.8		112	19		109	12.8		103	13		4	0	8	1	1						-0.2	-0.04
25	Sinzig	8	2008b	0	1	30	20	30	21	3	4	7	1	12.9	3.1		14.5	3		12.8	2.8		10.7	3.2		102	15.8		112	19		109	12.8		103	13		4	0	8	1	2						-0.2
25	Sinzig	8	2008b	0	1	30	20	30	21	3	4	7	1	12.9	3.1		14.5	3		12.8	2.8		10.7	3.2		102	15.8		112	19		109	12.8		103	13		4	0	8	1	3							-0.04
25	Sinzig	8	2008b	0	1	30	20	30	21	3	4	7	1	12.9	3.1		14.5	3		12.8	2.8		10.7	3.2		102	15.8		112	19		109	12.8		103	13		4	0	8	1	4						-0.2
25	Sinzig	8	2008b	0	1	30	20	30	21	3	4	7	1	12.9	3.1		14.5	3		12.8	2.8		10.7	3.2		102	15.8		112	19		109	12.8		103	13		4	0	8	1	5							-0.04
25	Sinzig	8	2008b	0	1	30	20	30	21	3	4	7	1	12.9	3.1		14.5	3		12.8	2.8		10.7	3.2		102	15.8		112	19		109	12.8		103	13		4	0	8	1	1						-0.2	0.2
25	Sinzig	8	2008b	0	1	30	20	30	21	3	4	7	1	12.9	3.1		14.5	3		12.8	2.8		10.7	3.2		102	15.8		112	19		109	12.8		103	13		4	0	8	1	2						-0.2
25	Sinzig	8	2008b	0	1	30	20	30	21	3	4	7	1	12.9	3.1		14.5	3		12.8	2.8		10.7	3.2		102	15.8		112	19		109	12.8		103	13		4	0	8	1	3							0.2
25	Sinzig	8	2008b	0	1	30	20	30	21	3	4	7	1	12.9	3.1		14.5	3		12.8	2.8		10.7	3.2		102	15.8		112	19		109	12.8		103	13		4	0	8	1	4						-0.2
25	Sinzig	8	2008b	0	1	30	20	30	21	3	4	7	1	12.9	3.1		14.5	3		12.8	2.8		10.7	3.2		102	15.8		112	19		109	12.8		103	13		4	0	8	1	5							0.2
26	Tsuchiya	11	2004	0	0	22	17	25		2	1	12		11.3	2.6		12.5	4.3		12.7	3.1					98.3	15.1		92.3	12.5								3	0	15	1	1						6.5	5.4
26	Tsuchiya	11	2004	0	0	22	17	25		2	1	12		11.3	2.6		12.5	4.3		12.7	3.1					98.3	15.1		92.3	12.5								3	0	15	1	2						6.5
26	Tsuchiya	11	2004	0	0	22	17	25		2	1	12		11.3	2.6		12.5	4.3		12.7	3.1					98.3	15.1		92.3	12.5								3	0	15	1	3							5.4
26	Tsuchiya	11	2004	0	0	22	17	25		2	1	12		11.3	2.6		12.5	4.3		12.7	3.1					98.3	15.1		92.3	12.5								3	0	15	0	1						38.4	38.2
26	Tsuchiya	11	2004	0	0	22	17	25		2	1	12		11.3	2.6		12.5	4.3		12.7	3.1					98.3	15.1		92.3	12.5								3	0	15	0	2						38.4
26	Tsuchiya	11	2004	0	0	22	17	25		2	1	12		11.3	2.6		12.5	4.3		12.7	3.1					98.3	15.1		92.3	12.5								3	0	15	0	3							38.2
26	Tsuchiya	11	2004	0	0	22	17	25		2	1	12		11.3	2.6		12.5	4.3		12.7	3.1					98.3	15.1		92.3	12.5								3	0	15	0	1						13.5	11.1
26	Tsuchiya	11	2004	0	0	22	17	25		2	1	12		11.3	2.6		12.5	4.3		12.7	3.1					98.3	15.1		92.3	12.5								3	0	15	0	2						13.5
26	Tsuchiya	11	2004	0	0	22	17	25		2	1	12		11.3	2.6		12.5	4.3		12.7	3.1					98.3	15.1		92.3	12.5								3	0	15	0	3							11.1
27	Tye	4	2013	0	1	18	19	26	29	0	0	0	0	10.48	1.91		11.69	1.7		10.56	1.79		10.53	1.69		104.11	14.23		115.68	15.73		120.04	13.42		109.72	13.41		4	0	22	0	1						465.56	443.68
27	Tye	4	2013	0	1	18	19	26	29	0	0	0	0	10.48	1.91		11.69	1.7		10.56	1.79		10.53	1.69		104.11	14.23		115.68	15.73		120.04	13.42		109.72	13.41		4	0	22	0	2						465.56
27	Tye	4	2013	0	1	18	19	26	29	0	0	0	0	10.48	1.91		11.69	1.7		10.56	1.79		10.53	1.69		104.11	14.23		115.68	15.73		120.04	13.42		109.72	13.41		4	0	22	0	3							443.68
27	Tye	4	2013	0	1	18	19	26	29	0	0	0	0	10.48	1.91		11.69	1.7		10.56	1.79		10.53	1.69		104.11	14.23		115.68	15.73		120.04	13.42		109.72	13.41		4	0	22	0	4						465.56
27	Tye	4	2013	0	1	18	19	26	29	0	0	0	0	10.48	1.91		11.69	1.7		10.56	1.79		10.53	1.69		104.11	14.23		115.68	15.73		120.04	13.42		109.72	13.41		4	0	22	0	5							443.68
27	Tye	4	2013	0	1	18	19	26	29	0	0	0	0	10.48	1.91		11.69	1.7		10.56	1.79		10.53	1.69		104.11	14.23		115.68	15.73		120.04	13.42		109.72	13.41		4	0	22	0	1						5.4	4.54
27	Tye	4	2013	0	1	18	19	26	29	0	0	0	0	10.48	1.91		11.69	1.7		10.56	1.79		10.53	1.69		104.11	14.23		115.68	15.73		120.04	13.42		109.72	13.41		4	0	22	0	2						5.4
27	Tye	4	2013	0	1	18	19	26	29	0	0	0	0	10.48	1.91		11.69	1.7		10.56	1.79		10.53	1.69		104.11	14.23		115.68	15.73		120.04	13.42		109.72	13.41		4	0	22	0	3							4.54
27	Tye	4	2013	0	1	18	19	26	29	0	0	0	0	10.48	1.91		11.69	1.7		10.56	1.79		10.53	1.69		104.11	14.23		115.68	15.73		120.04	13.42		109.72	13.41		4	0	22	0	4						5.4
27	Tye	4	2013	0	1	18	19	26	29	0	0	0	0	10.48	1.91		11.69	1.7		10.56	1.79		10.53	1.69		104.11	14.23		115.68	15.73		120.04	13.42		109.72	13.41		4	0	22	0	5							4.54
27	Tye	4	2013	0	1	18	19	26	29	0	0	0	0	10.48	1.91		11.69	1.7		10.56	1.79		10.53	1.69		104.11	14.23		115.68	15.73		120.04	13.42		109.72	13.41		4	0	22	0	1						4.19	3.16
27	Tye	4	2013	0	1	18	19	26	29	0	0	0	0	10.48	1.91		11.69	1.7		10.56	1.79		10.53	1.69		104.11	14.23		115.68	15.73		120.04	13.42		109.72	13.41		4	0	22	0	2						4.19
27	Tye	4	2013	0	1	18	19	26	29	0	0	0	0	10.48	1.91		11.69	1.7		10.56	1.79		10.53	1.69		104.11	14.23		115.68	15.73		120.04	13.42		109.72	13.41		4	0	22	0	3							3.16
27	Tye	4	2013	0	1	18	19	26	29	0	0	0	0	10.48	1.91		11.69	1.7		10.56	1.79		10.53	1.69		104.11	14.23		115.68	15.73		120.04	13.42		109.72	13.41		4	0	22	0	4						4.19
27	Tye	4	2013	0	1	18	19	26	29	0	0	0	0	10.48	1.91		11.69	1.7		10.56	1.79		10.53	1.69		104.11	14.23		115.68	15.73		120.04	13.42		109.72	13.41		4	0	22	0	5							3.16
28	Unterrainer	8	2016	0	1	42	18	42	23	0	0	0	0	9.83	2.15		10.14	2.44		9.76	2.36		10.17	2.05		94.46	14.29		97.08	16.42		97.59	13.86		98.85	12.51		5	0	6	1	1						15.62	16.56
28	Unterrainer	8	2016	0	1	42	18	42	23	0	0	0	0	9.83	2.15		10.14	2.44		9.76	2.36		10.17	2.05		94.46	14.29		97.08	16.42		97.59	13.86		98.85	12.51		5	0	6	1	2						15.62
28	Unterrainer	8	2016	0	1	42	18	42	23	0	0	0	0	9.83	2.15		10.14	2.44		9.76	2.36		10.17	2.05		94.46	14.29		97.08	16.42		97.59	13.86		98.85	12.51		5	0	6	1	3							16.56
28	Unterrainer	8	2016	0	1	42	18	42	23	0	0	0	0	9.83	2.15		10.14	2.44		9.76	2.36		10.17	2.05		94.46	14.29		97.08	16.42		97.59	13.86		98.85	12.51		5	0	6	1	4						15.62
28	Unterrainer	8	2016	0	1	42	18	42	23	0	0	0	0	9.83	2.15		10.14	2.44		9.76	2.36		10.17	2.05		94.46	14.29		97.08	16.42		97.59	13.86		98.85	12.51		5	0	6	1	5							16.56
29	Unterrainer	8	2019	0	0	56	49	72		8	2	28		10.12	2.1		10.01	2.17		9.8	2.57																	5	0	6	1	1						65.3	67.3
29	Unterrainer	8	2019	0	0	56	49	72		8	2	28		10.12	2.1		10.01	2.17		9.8	2.57																	5	0	6	1	2						65.3
29	Unterrainer	8	2019	0	0	56	49	72		8	2	28		10.12	2.1		10.01	2.17		9.8	2.57																	5	0	6	1	3							67.3
30	Verté	7	2006	0	0	65	66	82		11	5	15		9.1	2		8.7	2		9.2	1.7					99.8	11.7		101.5	18.2		112.2	16					4	0	8	0	1						327.6	309.1
30	Verté	7	2006	0	0	65	66	82		11	5	15		9.1	2		8.7	2		9.2	1.7					99.8	11.7		101.5	18.2		112.2	16					4	0	8	0	2						327.6
30	Verté	7	2006	0	0	65	66	82		11	5	15		9.1	2		8.7	2		9.2	1.7					99.8	11.7		101.5	18.2		112.2	16					4	0	8	0	3							309.1
30	Verté	7	2006	0	0	65	66	82		11	5	15		9.1	2		8.7	2		9.2	1.7					99.8	11.7		101.5	18.2		112.2	16					2	0	14	0	1						17.6	21.1
30	Verté	7	2006	0	0	65	66	82		11	5	15		9.1	2		8.7	2		9.2	1.7					99.8	11.7		101.5	18.2		112.2	16					2	0	14	0	2						17.6
30	Verté	7	2006	0	0	65	66	82		11	5	15		9.1	2		8.7	2		9.2	1.7					99.8	11.7		101.5	18.2		112.2	16					2	0	14	0	3							21.1
31	Wang	6	2018	0	0	28	21	28		5	1	9		8.18	1.93		9.05	2.38		8.92	1.68					93.25	7.23		99.53	17.78		110.14	11.91					3	0	15	1	1						2.25	2.95
31	Wang	6	2018	0	0	28	21	28		5	1	9		8.18	1.93		9.05	2.38		8.92	1.68					93.25	7.23		99.53	17.78		110.14	11.91					3	0	15	1	2						2.25
31	Wang	6	2018	0	0	28	21	28		5	1	9		8.18	1.93		9.05	2.38		8.92	1.68					93.25	7.23		99.53	17.78		110.14	11.91					3	0	15	1	3							2.95
31	Wang	6	2018	0	0	28	21	28		5	1	9		8.18	1.93		9.05	2.38		8.92	1.68					93.25	7.23		99.53	17.78		110.14	11.91					3	0	15	0	1						8.54	8.33
31	Wang	6	2018	0	0	28	21	28		5	1	9		8.18	1.93		9.05	2.38		8.92	1.68					93.25	7.23		99.53	17.78		110.14	11.91					3	0	15	0	2						8.54
31	Wang	6	2018	0	0	28	21	28		5	1	9		8.18	1.93		9.05	2.38		8.92	1.68					93.25	7.23		99.53	17.78		110.14	11.91					3	0	15	0	3							8.33
31	Wang	6	2018	0	0	28	21	28		5	1	9		8.18	1.93		9.05	2.38		8.92	1.68					93.25	7.23		99.53	17.78		110.14	11.91					2	0	24	1	1						9.07	8.42
31	Wang	6	2018	0	0	28	21	28		5	1	9		8.18	1.93		9.05	2.38		8.92	1.68					93.25	7.23		99.53	17.78		110.14	11.91					2	0	24	1	2						9.07
31	Wang	6	2018	0	0	28	21	28		5	1	9		8.18	1.93		9.05	2.38		8.92	1.68					93.25	7.23		99.53	17.78		110.14	11.91					2	0	24	1	3							8.42
31	Wang	6	2018	0	0	28	21	28		5	1	9		8.18	1.93		9.05	2.38		8.92	1.68					93.25	7.23		99.53	17.78		110.14	11.91					2	0	24	1	1						4.29	4
31	Wang	6	2018	0	0	28	21	28		5	1	9		8.18	1.93		9.05	2.38		8.92	1.68					93.25	7.23		99.53	17.78		110.14	11.91					2	0	24	1	2						4.29
31	Wang	6	2018	0	0	28	21	28		5	1	9		8.18	1.93		9.05	2.38		8.92	1.68					93.25	7.23		99.53	17.78		110.14	11.91					2	0	24	1	3							4
32	Xiao	6	2012	0	0	16	19	16		0	0	0		9.75	1.18		10.11	2.08		9.69	1.74					103.63	8.13		99.26	9.03		105.63	13.12					4	0	8	0	1						3.88	3.95
32	Xiao	6	2012	0	0	16	19	16		0	0	0		9.75	1.18		10.11	2.08		9.69	1.74					103.63	8.13		99.26	9.03		105.63	13.12					4	0	8	0	2						3.88
32	Xiao	6	2012	0	0	16	19	16		0	0	0		9.75	1.18		10.11	2.08		9.69	1.74					103.63	8.13		99.26	9.03		105.63	13.12					4	0	8	0	3							3.95
32	Xiao	6	2012	0	0	16	19	16		0	0	0		9.75	1.18		10.11	2.08		9.69	1.74					103.63	8.13		99.26	9.03		105.63	13.12					4	0	8	0	1						0.81	2.16
32	Xiao	6	2012	0	0	16	19	16		0	0	0		9.75	1.18		10.11	2.08		9.69	1.74					103.63	8.13		99.26	9.03		105.63	13.12					4	0	8	0	2						0.81
32	Xiao	6	2012	0	0	16	19	16		0	0	0		9.75	1.18		10.11	2.08		9.69	1.74					103.63	8.13		99.26	9.03		105.63	13.12					4	0	8	0	3							2.16
32	Xiao	6	2012	0	0	16	19	16		0	0	0		9.75	1.18		10.11	2.08		9.69	1.74					103.63	8.13		99.26	9.03		105.63	13.12					4	0	8	0	1						525.35	567.49
32	Xiao	6	2012	0	0	16	19	16		0	0	0		9.75	1.18		10.11	2.08		9.69	1.74					103.63	8.13		99.26	9.03		105.63	13.12					4	0	8	0	2						525.35
32	Xiao	6	2012	0	0	16	19	16		0	0	0		9.75	1.18		10.11	2.08		9.69	1.74					103.63	8.13		99.26	9.03		105.63	13.12					4	0	8	0	3							567.49
32	Xiao	6	2012	0	0	16	19	16		0	0	0		9.75	1.18		10.11	2.08		9.69	1.74					103.63	8.13		99.26	9.03		105.63	13.12					4	0	8	0	1						448.5	465.79
32	Xiao	6	2012	0	0	16	19	16		0	0	0		9.75	1.18		10.11	2.08		9.69	1.74					103.63	8.13		99.26	9.03		105.63	13.12					4	0	8	0	2						448.5
32	Xiao	6	2012	0	0	16	19	16		0	0	0		9.75	1.18		10.11	2.08		9.69	1.74					103.63	8.13		99.26	9.03		105.63	13.12					4	0	8	0	3							465.79
32	Xiao	6	2012	0	0	16	19	16		0	0	0		9.75	1.18		10.11	2.08		9.69	1.74					103.63	8.13		99.26	9.03		105.63	13.12					4	0	1	0	1						2.56	3.42
32	Xiao	6	2012	0	0	16	19	16		0	0	0		9.75	1.18		10.11	2.08		9.69	1.74					103.63	8.13		99.26	9.03		105.63	13.12					4	0	1	0	2						2.56
32	Xiao	6	2012	0	0	16	19	16		0	0	0		9.75	1.18		10.11	2.08		9.69	1.74					103.63	8.13		99.26	9.03		105.63	13.12					4	0	1	0	3							3.42
32	Xiao	6	2012	0	0	16	19	16		0	0	0		9.75	1.18		10.11	2.08		9.69	1.74					103.63	8.13		99.26	9.03		105.63	13.12					4	0	1	0	1						1793.06	1740.66
32	Xiao	6	2012	0	0	16	19	16		0	0	0		9.75	1.18		10.11	2.08		9.69	1.74					103.63	8.13		99.26	9.03		105.63	13.12					4	0	1	0	2						1793.06
32	Xiao	6	2012	0	0	16	19	16		0	0	0		9.75	1.18		10.11	2.08		9.69	1.74					103.63	8.13		99.26	9.03		105.63	13.12					4	0	1	0	3							1740.66
33	Yasumura	11	2014	0	0	10	11	15		2	4	9		11.18	2.23		10.51	2.3		9.56	1.51																	4	0	1	0	1						12.94	10.82
33	Yasumura	11	2014	0	0	10	11	15		2	4	9		11.18	2.23		10.51	2.3		9.56	1.51																	4	0	1	0	2						12.94
33	Yasumura	11	2014	0	0	10	11	15		2	4	9		11.18	2.23		10.51	2.3		9.56	1.51																	4	0	1	0	3							10.82
33	Yasumura	11	2014	0	0	10	11	15		2	4	9		11.18	2.23		10.51	2.3		9.56	1.51																	4	0	1	0	1						17.87	8.35
33	Yasumura	11	2014	0	0	10	11	15		2	4	9		11.18	2.23		10.51	2.3		9.56	1.51																	4	0	1	0	2						17.87
33	Yasumura	11	2014	0	0	10	11	15		2	4	9		11.18	2.23		10.51	2.3		9.56	1.51																	4	0	1	0	3							8.35
33	Yasumura	11	2014	0	0	10	11	15		2	4	9		11.18	2.23		10.51	2.3		9.56	1.51																	4	0	1	0	1						0.75	0.5
33	Yasumura	11	2014	0	0	10	11	15		2	4	9		11.18	2.23		10.51	2.3		9.56	1.51																	4	0	1	0	2						0.75
33	Yasumura	11	2014	0	0	10	11	15		2	4	9		11.18	2.23		10.51	2.3		9.56	1.51																	4	0	1	0	3							0.5
33	Yasumura	11	2014	0	0	10	11	15		2	4	9		11.18	2.23		10.51	2.3		9.56	1.51																	4	0	1	0	1						0.95	0.41
33	Yasumura	11	2014	0	0	10	11	15		2	4	9		11.18	2.23		10.51	2.3		9.56	1.51																	4	0	1	0	2						0.95
33	Yasumura	11	2014	0	0	10	11	15		2	4	9		11.18	2.23		10.51	2.3		9.56	1.51																	4	0	1	0	3							0.41
33	Yasumura	11	2014	0	0	10	11	15		2	4	9		11.18	2.23		10.51	2.3		9.56	1.51																	4	0	1	0	1						1.99	1.94
33	Yasumura	11	2014	0	0	10	11	15		2	4	9		11.18	2.23		10.51	2.3		9.56	1.51																	4	0	1	0	2						1.99
33	Yasumura	11	2014	0	0	10	11	15		2	4	9		11.18	2.23		10.51	2.3		9.56	1.51																	4	0	1	0	3							1.94
33	Yasumura	11	2014	0	0	10	11	15		2	4	9		11.18	2.23		10.51	2.3		9.56	1.51																	4	0	1	0	1						1.43	1.36
33	Yasumura	11	2014	0	0	10	11	15		2	4	9		11.18	2.23		10.51	2.3		9.56	1.51																	4	0	1	0	2						1.43
33	Yasumura	11	2014	0	0	10	11	15		2	4	9		11.18	2.23		10.51	2.3		9.56	1.51																	4	0	1	0	3							1.36
34	Azadi Sohi		2012	1	1	35	19	42	24	0	0	0	0	11.02	2.66		11.12	1.64		10.55	2.43		10.63	2.13		100.69	14.16		111.47	15.98		120.83	13.06		105.64	13.14		4	0	8	0	1						356.38	358.16
34	Azadi Sohi		2012	1	1	35	19	42	24	0	0	0	0	11.02	2.66		11.12	1.64		10.55	2.43		10.63	2.13		100.69	14.16		111.47	15.98		120.83	13.06		105.64	13.14		4	0	8	0	2						356.38
34	Azadi Sohi		2012	1	1	35	19	42	24	0	0	0	0	11.02	2.66		11.12	1.64		10.55	2.43		10.63	2.13		100.69	14.16		111.47	15.98		120.83	13.06		105.64	13.14		4	0	8	0	3							358.16
34	Azadi Sohi		2012	1	1	35	19	42	24	0	0	0	0	11.02	2.66		11.12	1.64		10.55	2.43		10.63	2.13		100.69	14.16		111.47	15.98		120.83	13.06		105.64	13.14		4	0	8	0	4						356.38
34	Azadi Sohi		2012	1	1	35	19	42	24	0	0	0	0	11.02	2.66		11.12	1.64		10.55	2.43		10.63	2.13		100.69	14.16		111.47	15.98		120.83	13.06		105.64	13.14		4	0	8	0	5							358.16
34	Azadi Sohi		2012	1	1	35	19	42	24	0	0	0	0	11.02	2.66		11.12	1.64		10.55	2.43		10.63	2.13		100.69	14.16		111.47	15.98		120.83	13.06		105.64	13.14		4	0	8	0	1						51.18	45.78
34	Azadi Sohi		2012	1	1	35	19	42	24	0	0	0	0	11.02	2.66		11.12	1.64		10.55	2.43		10.63	2.13		100.69	14.16		111.47	15.98		120.83	13.06		105.64	13.14		4	0	8	0	2						51.8
34	Azadi Sohi		2012	1	1	35	19	42	24	0	0	0	0	11.02	2.66		11.12	1.64		10.55	2.43		10.63	2.13		100.69	14.16		111.47	15.98		120.83	13.06		105.64	13.14		4	0	8	0	3							45.78
34	Azadi Sohi		2012	1	1	35	19	42	24	0	0	0	0	11.02	2.66		11.12	1.64		10.55	2.43		10.63	2.13		100.69	14.16		111.47	15.98		120.83	13.06		105.64	13.14		4	0	8	0	4						51.18
34	Azadi Sohi		2012	1	1	35	19	42	24	0	0	0	0	11.02	2.66		11.12	1.64		10.55	2.43		10.63	2.13		100.69	14.16		111.47	15.98		120.83	13.06		105.64	13.14		4	0	8	0	5							45.78
34	Azadi Sohi		2012	1	1	35	19	42	24	0	0	0	0	11.02	2.66		11.12	1.64		10.55	2.43		10.63	2.13		100.69	14.16		111.47	15.98		120.83	13.06		105.64	13.14		4	0	8	0	1						6.39	4.8
34	Azadi Sohi		2012	1	1	35	19	42	24	0	0	0	0	11.02	2.66		11.12	1.64		10.55	2.43		10.63	2.13		100.69	14.16		111.47	15.98		120.83	13.06		105.64	13.14		4	0	8	0	2						6.39
34	Azadi Sohi		2012	1	1	35	19	42	24	0	0	0	0	11.02	2.66		11.12	1.64		10.55	2.43		10.63	2.13		100.69	14.16		111.47	15.98		120.83	13.06		105.64	13.14		4	0	8	0	3							4.8
34	Azadi Sohi		2012	1	1	35	19	42	24	0	0	0	0	11.02	2.66		11.12	1.64		10.55	2.43		10.63	2.13		100.69	14.16		111.47	15.98		120.83	13.06		105.64	13.14		4	0	8	0	4						6.39
34	Azadi Sohi		2012	1	1	35	19	42	24	0	0	0	0	11.02	2.66		11.12	1.64		10.55	2.43		10.63	2.13		100.69	14.16		111.47	15.98		120.83	13.06		105.64	13.14		4	0	8	0	5							4.8
35	Manteris		2013	1	0	20	18	21		8	3	13		9.06	1.18		8.84	1.59		8.96	1.31					116.55	13.21		102.33	14.87		116.33	12.87					3	0	15	1	1						112.71	105.28
35	Manteris		2013	1	0	20	18	21		8	3	13		9.06	1.18		8.84	1.59		8.96	1.31					116.55	13.21		102.33	14.87		116.33	12.87					3	0	15	1	2						112.71
35	Manteris		2013	1	0	20	18	21		8	3	13		9.06	1.18		8.84	1.59		8.96	1.31					116.55	13.21		102.33	14.87		116.33	12.87					3	0	15	1	3							105.28
35	Manteris		2013	1	0	20	18	21		8	3	13		9.06	1.18		8.84	1.59		8.96	1.31					116.55	13.21		102.33	14.87		116.33	12.87					4	0	1	0	1						101.64	104.94
35	Manteris		2013	1	0	20	18	21		8	3	13		9.06	1.18		8.84	1.59		8.96	1.31					116.55	13.21		102.33	14.87		116.33	12.87					4	0	1	0	2						101.64
35	Manteris		2013	1	0	20	18	21		8	3	13		9.06	1.18		8.84	1.59		8.96	1.31					116.55	13.21		102.33	14.87		116.33	12.87					4	0	1	0	3							104.94
36	Shahabbudin		2015	1	1	16	16	16	16	7	4	7	1	8.89	0.72		9.68	0.81		9.37	0.84		9.71	0.86		103.55	10.26		101.75	12.11		101.18	2.97		99.47	8.82		4	0	17	0	1						59.93	62.18
36	Shahabbudin		2015	1	1	16	16	16	16	7	4	7	1	8.89	0.72		9.68	0.81		9.37	0.84		9.71	0.86		103.55	10.26		101.75	12.11		101.18	2.97		99.47	8.82		4	0	17	0	2						59.93
36	Shahabbudin		2015	1	1	16	16	16	16	7	4	7	1	8.89	0.72		9.68	0.81		9.37	0.84		9.71	0.86		103.55	10.26		101.75	12.11		101.18	2.97		99.47	8.82		4	0	17	0	3							62.18
36	Shahabbudin		2015	1	1	16	16	16	16	7	4	7	1	8.89	0.72		9.68	0.81		9.37	0.84		9.71	0.86		103.55	10.26		101.75	12.11		101.18	2.97		99.47	8.82		4	0	17	0	4						59.93
36	Shahabbudin		2015	1	1	16	16	16	16	7	4	7	1	8.89	0.72		9.68	0.81		9.37	0.84		9.71	0.86		103.55	10.26		101.75	12.11		101.18	2.97		99.47	8.82		4	0	17	0	5							62.18
36	Shahabbudin		2015	1	1	16	16	16	16	7	4	7	1	8.89	0.72		9.68	0.81		9.37	0.84		9.71	0.86		103.55	10.26		101.75	12.11		101.18	2.97		99.47	8.82		4	0	17	0	1						58.82	52.98
36	Shahabbudin		2015	1	1	16	16	16	16	7	4	7	1	8.89	0.72		9.68	0.81		9.37	0.84		9.71	0.86		103.55	10.26		101.75	12.11		101.18	2.97		99.47	8.82		4	0	17	0	2						58.82
36	Shahabbudin		2015	1	1	16	16	16	16	7	4	7	1	8.89	0.72		9.68	0.81		9.37	0.84		9.71	0.86		103.55	10.26		101.75	12.11		101.18	2.97		99.47	8.82		4	0	17	0	3							52.98
36	Shahabbudin		2015	1	1	16	16	16	16	7	4	7	1	8.89	0.72		9.68	0.81		9.37	0.84		9.71	0.86		103.55	10.26		101.75	12.11		101.18	2.97		99.47	8.82		4	0	17	0	4						58.82
36	Shahabbudin		2015	1	1	16	16	16	16	7	4	7	1	8.89	0.72		9.68	0.81		9.37	0.84		9.71	0.86		103.55	10.26		101.75	12.11		101.18	2.97		99.47	8.82		4	0	17	0	5							52.98
[truncated: 21 more columns]

## Sheet: Legenda
Country Publication
Canada=1; USA=2; Italia=3; UK=4; Spagna=5; Cina=6; Belgio=7 Germania=8 Norvegia=9 Paesi Bassi=10 Giappone=11 Svezia=12
Type Publication
0= no letteratura grigia; 1= letteratura grigia
Double diagnosis
0= assenza ADHD+ASD; 1= presenza ADHD+ASD
EF component
WM verbale=1; WM visuosp=2; Shifting=3; Inibizione=4; Planning=5; ProbSolv=6
Type measure
test neuropsi= 0; self/parent/teacher report=1
TASK	Stroop	1
	CANTAB	2
Verso task	Delis-Kaplan	3
Punteggi alti corrispondono a migliori prestazioni? Sì=1, no=0	ID/ED Shift	4
	Trail test	5
Contrasti	Torri	6
ADHD vs ASD=1; ADHD vs TD=2; ASD vs TD=3; ADHD vs ADHD+ASD=4; ASD vs ADHD+ASD=5	BRIEF	7
	GoNoGo	8
Rater	Block desing	9
Questionario compilato self= 0; teacher= 1; parent = 2	Matrices	10
	Scale Wechsler	11
Standard	Circle Drawing	12
test creato ad hoc per studio=0; standardizzato =1	Opposite Worlds Teach	13
	Self ordered point	14
Medication	WCST	15
periodo adeguato di washout da tutti i farmaci=1; no washout=0	Visual Search	16
	CPT	17
	Motor inhibition&persistance task	18
	N-Back	19
	Scala EC	20
	Scala ACS	21
	Flanker	22
	WJ COG III	23
	Corsi Block Test	24
